# Supplementary material for: Genomic and functional analysis of phage‐mediated horizontal gene transfer in Pseudomonas syringae on the plant surface
Source: New Phytol. 2022 Dec 2;237(3):959–73. doi: 10.1111/nph.18573 (PMC10107160; doi:10.1111/nph.18573)
Supplement: Supplementary file 2 — Table S6 Full trait data for strains sequenced in this study and additional genomes. [file NPH-237-959-s001.xlsx]

## Sheet: Legend
Table S6. Full trait data for strains sequenced in this study and additional genomes, including isolation information, species Average Nucleotide Identity (ANI) groups, type 3 secreted effectors (T3SEs) and toxin BLAST results.

## Sheet: Table S6
New Phytologist Supporting Information
Article title: Genomic and functional analysis of phage mediated horizontal gene transfer in Pseudomonas syringae on the plant surface
Authors: Michelle T. Hulin, Mojgan Rabiey, Ziyue Zeng, Andrea Vadillo Dieguez, Sophia Bellamy, Phoebe Swift, John W. Mansfield, Robert W. Jackson and Richard J. Harrison
Article acceptance date: October 19th 2022
assembly	strain	species*	species letter for figure **	Cherry pathogen	Location	Orchard	Variety	Tissue	Tree ID ***	Hrp1 T3SS	syringomycin	syringopeptin	syringolin A	avrA1	avrB1	avrB2	avrB3	avrB4	avrD1	avrE1	avrPto1	avrPto2	avrPto3	avrPto4	avrPto5	avrRpm1	avrRpm2	avrRpt2	hopAA1	hopAB1	hopAB2	hopAB3	hopA1	hopA2	hopAD1	hopAF1	hopAG1	hopAH1	hopAI1	hopAJ1	hopAK1	hopAL1	hopAM1	hopAN1	hopAP1	hopAR1	hopAS1	hopAT1	hopAU1
1-10F		14	I	0	SE	H	Pe	leaf	csa	1	0	0	0	0	0	0	1	0	0	1	1	0	0	1	0	0	0	1	1	0	1	0	0	0	0	1	1	1	1	1	1	0	0	1	0	1	1	1	1
1-11B		1	A	0	SE	H	Pe	stem	csa	1	0	1	1	0	0	0	0	0	0	1	0	0	0	0	0	0	0	0	1	0	0	0	0	0	0	1	1	1	1	1	1	0	0	1	0	0	0	0	0
1-11C		1	A	0	SE	H	Pe	leaf	cvv	1	0	1	1	0	0	0	0	0	0	1	0	0	0	0	0	0	0	0	1	0	0	0	0	0	0	1	1	1	1	1	1	0	0	1	0	0	0	0	0
1-11E		1	A	0	SE	H	Pe	stem	cvv	1	0	1	1	0	0	0	0	0	0	1	0	0	0	0	0	0	0	0	1	0	0	0	0	0	0	1	1	1	1	1	1	0	0	1	0	0	0	0	0
1-11G		1	A	0	SE	H	Pe	leaf	dbi	1	0	0	1	0	0	0	0	0	0	1	0	0	0	0	0	0	0	0	1	0	0	0	0	0	0	1	1	1	1	1	1	0	0	1	0	0	0	0	0
1-12B		14	I	0	SE	H	Pe	stem	dbi	1	0	0	0	0	1	0	0	0	0	1	1	0	0	1	0	0	0	1	1	0	0	0	0	0	0	1	1	1	1	1	1	0	1	1	0	1	1	1	1
1-12H		34	T	0	SE	M	SH	leaf	tyi	1	0	0	0	0	0	0	0	0	0	1	0	0	0	0	0	0	0	0	1	0	0	0	1	0	0	0	0	0	0	1	0	0	0	1	0	0	0	0	0
1-1C		14	I	0	SE	H	SH	leaf	aby	1	0	0	0	0	0	0	1	0	0	1	0	0	0	0	0	1	0	0	1	0	0	0	0	0	1	1	1	1	1	1	1	0	0	1	0	0	1	1	0
1-1E		11	G	0	SE	H	SH	leaf	aca	0	0	0	0	0	0	0	0	0	0	0	0	0	0	0	0	0	0	0	0	0	0	0	0	0	0	0	0	0	0	1	0	0	0	1	0	0	0	0	0
1-1G		14	I	0	SE	H	SH	leaf	ahp	1	0	0	0	0	0	0	1	0	0	1	0	0	0	0	0	1	0	0	1	0	0	0	0	0	0	1	1	1	1	1	1	0	0	1	0	0	1	1	0
1-2A	non-ps	6	D	0	SE	H	SH	leaf	akg	0	0	0	0	0	0	0	0	0	0	0	0	0	0	0	0	0	0	0	0	0	0	0	0	0	0	0	0	0	0	0	0	0	0	1	0	0	0	0	0
1-3B	non-ps	22	O	0	SE	H	Ko	leaf	auq	0	0	0	0	0	0	0	0	0	0	0	0	0	0	0	0	0	0	0	0	0	0	0	0	0	0	0	0	0	0	0	0	0	0	1	0	0	0	0	0
1-3C	non-ps	6	D	0	SE	H	Ko	stem	auq	0	0	0	0	0	0	0	0	0	0	0	0	0	0	0	0	0	0	0	0	0	0	0	0	0	0	0	0	0	0	1	0	0	0	0	0	0	0	0	0
1-3F	non-ps	6	D	0	SE	H	Ko	leaf	ayd	0	0	0	0	0	0	0	0	0	0	0	0	0	0	0	0	0	0	0	0	0	0	0	0	0	0	0	0	0	0	1	0	0	0	0	0	0	0	0	0
1-3G		10	F	0	SE	H	Ko	stem	ayd	1	0	0	0	0	0	0	0	0	0	1	0	0	0	0	0	0	0	0	1	0	0	0	0	0	0	0	1	1	1	1	1	0	0	1	0	0	1	0	0
1-4C		10	F	0	SE	H	Ko	leaf	bhx	1	0	0	0	0	0	0	0	0	0	1	0	0	0	0	0	0	0	0	1	0	0	0	0	0	0	0	1	1	1	1	1	0	0	1	0	0	1	0	0
1-4E	non-ps	6	D	0	SE	H	Ko	stem	bhx	0	0	0	0	0	0	0	0	0	0	0	0	0	0	0	0	0	0	0	0	0	0	0	0	0	0	0	0	0	0	0	0	0	0	1	0	0	0	0	0
1-4G		10	F	0	SE	H	Ko	leaf	bsn	1	0	0	0	0	0	0	0	0	0	1	0	0	0	0	0	0	0	0	1	0	0	0	0	0	0	0	1	1	1	1	1	0	0	1	0	0	1	0	0
1-4H		10	F	0	SE	H	Ko	stem	bsn	1	0	0	0	0	0	0	0	0	0	0	0	0	0	0	0	0	0	0	1	0	0	0	0	0	0	0	1	1	1	1	1	0	0	1	0	0	1	0	0
1-5A	non-ps	6	D	0	SE	H	La	leaf	bwu	0	0	0	0	0	0	0	0	0	0	0	0	0	0	0	0	0	0	0	0	0	0	0	0	0	0	0	0	0	0	0	0	0	0	1	0	0	0	0	0
1-5B	non-ps	6	D	0	SE	H	La	stem	bwu	0	0	0	0	0	0	0	0	0	0	0	0	0	0	0	0	0	0	0	0	0	0	0	0	0	0	0	0	0	0	0	0	0	0	1	0	0	0	0	0
1-6A	non-ps	6	D	0	SE	H	La	leaf	cdc	0	0	0	0	0	0	0	0	0	0	0	0	0	0	0	0	0	0	0	0	0	0	0	0	0	0	0	0	0	0	0	0	0	0	1	0	0	0	0	0
1-6B	non-ps	6	D	0	SE	H	La	leaf	cdc	0	0	0	0	0	0	0	0	0	0	0	0	0	0	0	0	0	0	0	0	0	0	0	0	0	0	0	0	0	0	1	0	0	0	0	0	0	0	0	0
1-6G	non-ps	6	D	0	SE	H	La	leaf	cic	0	0	0	0	0	0	0	0	0	0	0	0	0	0	0	0	0	0	0	0	0	0	0	0	0	0	0	0	0	0	0	0	0	0	1	0	0	0	0	0
1-7A	non-ps	6	D	0	SE	H	La	stem	cic	0	0	0	0	0	0	0	0	0	0	0	0	0	0	0	0	0	0	0	0	0	0	0	0	0	0	0	0	0	0	0	0	0	0	1	0	0	0	0	0
1-7C	non-ps	30	S	0	SE	H	La	leaf	ckb	0	0	0	0	0	0	0	0	0	0	0	0	0	0	0	0	0	0	0	0	0	0	0	0	0	0	0	0	0	0	0	0	0	0	1	0	0	0	0	0
1-7F	non-ps	6	D	0	SE	H	La	stem	ckb	0	0	0	0	0	0	0	0	0	0	0	0	0	0	0	0	0	0	0	0	0	0	0	0	0	0	0	0	0	0	0	0	0	0	0	0	0	0	0	0
1-8B	non-ps	24	P	0	SE	H	Pe	leaf	cql	0	0	0	0	0	0	0	0	0	0	0	0	0	0	0	0	0	0	0	0	0	0	0	0	0	0	0	0	0	0	0	0	0	0	1	0	0	0	1	0
1-8C	non-ps	6	D	0	SE	H	Pe	stem	cql	0	0	0	0	0	0	0	0	0	0	0	0	0	0	0	0	0	0	0	0	0	0	0	0	0	0	0	0	0	0	0	0	0	0	1	0	0	0	0	0
2-10C		10	F	0	SE	A	SH	leaf	fzy	1	0	0	0	0	0	0	0	0	0	1	0	0	0	0	0	0	0	0	1	0	0	0	0	0	0	0	1	1	1	1	1	0	0	1	0	0	1	0	0
2-10E		10	F	0	SE	A	SH	stem	fzy	1	0	0	0	0	0	0	0	0	0	1	0	0	0	0	0	0	0	0	1	0	0	0	0	0	0	0	1	1	1	1	1	0	0	1	0	0	1	0	0
2-11B		10	F	0	SE	A	SH	leaf	gcj	1	0	0	0	0	0	0	0	0	0	1	0	0	0	0	0	0	0	0	1	0	0	0	0	0	0	0	1	1	1	1	1	0	0	1	0	0	1	0	0
2-11D		10	F	0	SE	A	SH	stem	gcj	1	0	0	0	0	0	0	0	0	0	1	0	0	0	0	0	0	0	0	1	0	0	0	0	0	0	0	1	1	1	1	1	0	0	1	0	0	1	0	0
2-1F	non-ps	24	P	0	SE	M	SH	stem	tyi	0	0	0	0	0	0	0	0	0	0	0	0	0	0	0	0	0	0	0	0	0	0	0	0	0	0	0	0	0	0	0	0	0	0	1	0	0	0	1	0
2-2B	non-ps	29	R	0	SE	M	SH	leaf	udi	0	0	0	0	0	0	0	0	0	0	0	0	0	0	0	0	0	0	0	0	0	0	0	0	0	0	0	0	0	0	0	0	0	0	1	0	0	0	1	0
2-2G		10	F	0	SE	M	SH	stem	udi	1	0	0	0	0	0	0	0	0	0	0	0	0	0	0	0	0	0	0	1	0	0	0	0	0	0	0	1	1	1	1	0	0	0	1	0	0	1	0	0
2-3C		1	A	0	SE	M	SH	leaf	ugi	1	0	1	0	0	0	0	0	0	0	1	0	0	0	0	0	0	0	0	1	0	0	0	0	0	0	1	1	1	1	1	1	0	0	1	0	0	0	0	0
2-4G		10	F	0	SE	M	SH	leaf	uro	1	0	0	0	0	0	0	0	0	0	1	0	0	0	0	0	0	0	0	1	0	0	0	0	0	0	0	1	1	1	1	1	0	0	1	0	0	1	0	0
2-4H		10	F	0	SE	M	La	stem	wbp	1	0	0	0	0	0	0	0	0	0	1	0	0	0	0	0	0	0	0	1	0	0	0	0	0	0	0	1	1	1	1	1	0	0	1	0	0	1	0	0
2-5A		10	F	0	SE	M	La	leaf	wfy	1	0	0	0	0	0	0	0	0	0	1	0	0	0	0	0	0	0	0	1	0	0	0	0	0	0	0	1	1	1	1	1	0	0	1	0	0	1	0	0
2-5E		10	F	0	SE	M	Pe	leaf	woo	1	0	0	0	0	0	0	0	0	0	0	0	0	0	0	0	0	0	0	1	0	0	0	0	0	0	0	1	1	1	1	1	0	0	1	0	0	1	0	0
2-6C		10	F	0	SE	M	Pe	stem	woo	1	0	0	0	0	0	0	0	0	0	1	0	0	0	0	0	0	0	0	1	0	0	0	0	0	0	0	1	1	1	1	1	0	0	1	0	0	1	0	0
2-6D		10	F	0	SE	M	Pe	leaf	tve	1	0	0	0	0	0	0	0	0	0	1	0	0	0	0	0	0	0	0	1	0	0	0	0	0	0	0	1	1	1	1	1	0	0	1	0	0	1	0	0
2-7C		10	F	0	SE	M	Pe	stem	tve	1	0	0	0	0	0	0	0	0	0	1	0	0	0	0	0	0	0	0	1	0	0	0	0	0	0	0	1	1	1	1	1	0	0	1	0	0	1	0	0
2-7E		10	F	0	SE	M	Pe	leaf	twc	1	0	0	0	0	0	0	0	0	0	1	0	0	0	0	0	0	0	0	1	0	0	0	0	0	0	0	1	1	1	1	1	0	0	1	0	0	1	0	0
2-7G		10	F	0	SE	A	SH	leaf	fsx	1	0	0	0	0	0	0	0	0	0	1	0	0	0	0	0	0	0	0	1	0	0	0	0	0	0	0	1	1	1	1	1	0	0	1	0	0	1	0	0
2-8C		10	F	0	SE	A	SH	stem	fsx	1	0	0	0	0	0	0	0	0	0	1	0	0	0	0	0	0	0	0	1	0	0	0	0	0	0	0	1	1	1	1	1	0	0	1	0	0	1	0	0
2-9E		10	F	0	SE	A	SH	leaf	fxh	1	0	0	0	0	0	0	0	0	0	1	0	0	0	0	0	0	0	0	1	0	0	0	0	0	0	0	1	1	1	1	1	0	0	1	0	0	1	0	0
2-9G		10	F	0	SE	A	SH	stem	fxh	1	0	0	0	0	0	0	0	0	0	1	0	0	0	0	0	0	0	0	1	0	0	0	0	0	0	0	1	1	1	1	1	0	0	1	0	0	1	0	0
3-10B		10	F	0	SE	A	Pe	stem	ijj	1	0	0	0	0	0	0	0	0	0	1	0	0	0	0	0	0	0	0	1	0	0	0	0	0	0	0	1	1	1	1	1	0	0	1	0	0	1	0	0
3-10C	non-ps	6	D	0	SE	A	Pe	leaf	inp	0	0	0	0	0	0	0	0	0	0	0	0	0	0	0	0	0	0	0	0	0	0	0	0	0	0	0	0	0	0	0	0	0	0	1	0	0	0	0	0
3-10H		10	F	0	SE	A	Pe	stem	inp	1	0	0	0	0	0	0	0	0	0	1	0	0	0	0	0	0	0	0	1	0	0	0	0	0	0	0	1	1	1	1	1	0	0	1	0	0	1	0	0
3-11B		10	F	0	SE	A	Pe	leaf	iqp	1	0	0	0	0	0	0	0	0	0	1	0	0	0	0	0	0	0	0	1	0	0	0	0	0	0	0	1	1	1	1	1	0	0	1	0	0	1	0	0
3-11C	non-ps	6	D	0	SE	A	Pe	stem	iqp	0	0	0	0	0	0	0	0	0	0	0	0	0	0	0	0	0	0	0	0	0	0	0	0	0	0	0	0	0	0	0	0	0	0	1	0	0	0	0	0
3-1G		10	F	0	SE	A	Ko	leaf	gsz	1	0	0	0	0	0	0	0	0	0	1	0	0	0	0	0	0	0	0	1	0	0	0	0	0	0	0	1	1	1	1	1	0	0	1	0	0	1	0	0
3-2A	non-ps	4	C	0	SE	A	Ko	stem	gsz	0	0	0	0	0	0	0	0	0	0	0	0	0	0	0	0	0	0	0	0	0	0	0	0	0	0	0	0	0	0	0	0	0	0	1	0	0	0	0	0
3-2D		10	F	0	SE	A	Ko	leaf	gvb	1	0	0	0	0	0	0	0	0	0	1	0	0	0	0	0	0	0	0	1	0	0	0	0	0	0	0	1	1	1	1	0	0	0	1	0	0	1	0	0
3-2F		10	F	0	SE	A	Ko	stem	gvb	1	0	0	0	0	0	0	0	0	0	1	0	0	0	0	0	0	0	0	1	0	0	0	0	0	0	0	1	1	1	1	1	0	0	1	0	0	1	0	0
3-3C		1	A	0	SE	A	Ko	leaf	haq	1	1	0	1	0	0	0	0	0	0	1	0	0	0	0	0	1	0	0	1	0	0	0	0	1	0	1	1	1	1	1	1	0	0	1	1	1	0	0	0
3-3G		10	F	0	SE	A	Ko	stem	haq	1	0	0	0	0	0	0	0	0	0	1	0	0	0	0	0	0	0	0	1	0	0	0	0	0	0	0	1	1	1	1	1	0	0	1	0	0	1	0	0
3-4D		10	F	0	SE	A	Ko	leaf	hes	1	0	0	0	0	0	0	0	0	0	1	0	0	0	0	0	0	0	0	1	0	0	0	0	0	0	0	1	1	1	1	1	0	0	1	0	0	1	0	0
3-4E		10	F	0	SE	A	Ko	stem	hes	1	0	0	0	0	0	0	0	0	0	1	0	0	0	0	0	0	0	0	1	0	0	0	0	0	0	0	1	1	1	1	1	0	0	1	0	0	1	0	0
3-5D	non-ps	6	D	0	SE	A	La	stem	hje	0	0	0	0	0	0	0	0	0	0	0	0	0	0	0	0	0	0	0	0	0	0	0	0	0	0	0	0	0	0	0	0	0	0	1	0	0	0	0	0
3-5G		10	F	0	SE	A	La	leaf	hms	1	0	0	0	0	0	0	0	0	0	1	0	0	0	0	0	0	0	0	1	0	0	0	0	0	0	0	1	1	1	1	1	0	0	1	0	0	0	0	0
3-6E	non-ps	6	D	0	SE	A	La	stem	hms	0	0	0	0	0	0	0	0	0	0	0	0	0	0	0	0	0	0	0	0	0	0	0	0	0	0	0	0	0	0	0	0	0	0	1	0	0	0	0	0
3-6H	non-ps	6	D	0	SE	A	La	leaf	hmt	0	0	0	0	0	0	0	0	0	0	0	0	0	0	0	0	0	0	0	0	0	0	0	0	0	0	0	0	0	0	0	0	0	0	1	0	0	0	0	0
3-7A		10	F	0	SE	A	La	stem	hmt	1	0	0	0	0	0	0	0	0	0	1	0	0	0	0	0	0	0	0	1	0	0	0	0	0	0	0	1	1	1	1	1	0	0	1	0	0	1	0	0
3-7D		10	F	0	SE	A	La	leaf	hwd	1	0	0	0	0	0	0	0	0	0	1	0	0	0	0	0	0	0	0	1	0	0	0	0	0	0	0	1	1	1	1	1	0	0	1	0	0	1	0	0
3-7F		10	F	0	SE	A	La	stem	hwd	1	0	0	0	0	0	0	0	0	0	0	0	0	0	0	0	0	0	0	1	0	0	0	0	0	0	0	1	1	1	1	1	0	0	1	0	0	1	0	0
3-8H		10	F	0	SE	A	Pe	leaf	ick	1	0	0	0	0	0	0	0	0	0	1	0	0	0	0	0	0	0	0	1	0	0	0	0	0	0	0	1	1	1	1	1	0	0	1	0	0	1	0	0
3-9A		10	F	0	SE	A	Pe	stem	ick	1	0	0	0	0	0	0	0	0	0	1	0	0	0	0	0	0	0	0	1	0	0	0	0	0	0	0	1	1	1	1	1	0	0	1	0	0	1	0	0
3-9F		10	F	0	SE	A	Pe	leaf	ijj	1	0	0	0	0	0	0	0	0	0	1	0	0	0	0	0	0	0	0	1	0	0	0	0	0	0	0	1	1	1	1	0	0	0	1	0	0	1	0	0
4-10A		1	A	0	SW	N	Pe	leaf	vsa	1	1	0	1	0	0	0	0	0	0	1	0	0	0	0	0	1	0	0	1	0	0	0	0	1	0	1	1	1	1	1	1	0	0	1	1	1	0	0	0
4-10C		1	A	0	SW	N	Pe	stem	vsa	1	1	0	1	0	0	0	0	0	0	1	0	0	0	0	0	1	0	0	1	0	0	0	0	1	0	0	1	1	1	1	1	0	0	1	1	1	0	0	0
4-10F		1	A	0	SW	N	Pe	leaf	vta	1	1	0	1	0	0	0	0	0	0	1	0	0	0	0	0	1	0	0	1	0	0	0	0	1	0	1	1	1	1	1	1	0	0	1	1	1	0	0	0
4-11A		1	A	0	SW	N	Pe	stem	vta	1	1	0	0	0	0	0	0	0	0	1	0	0	0	0	0	1	0	0	1	0	0	0	0	1	0	0	1	1	1	1	1	0	0	1	1	1	0	0	0
4-12E		1	A	0	SW	N	Pe	leaf	ted	1	1	0	1	0	0	0	0	0	0	1	0	0	0	0	0	1	0	0	1	0	0	0	0	1	0	0	1	1	1	1	1	0	0	1	1	1	0	0	0
4-12H		1	A	0	SW	N	Pe	stem	ted	1	1	0	1	0	0	0	0	0	0	1	0	0	0	0	0	1	0	0	1	0	0	0	0	1	0	0	1	1	1	1	1	0	0	1	1	1	0	0	0
4-2D		1	A	0	SW	N	SH	leaf	tpg	1	1	0	1	0	0	0	0	0	0	1	0	0	0	0	0	1	0	0	1	0	0	0	0	1	0	1	1	1	1	1	1	0	0	1	1	1	0	0	0
4-2F		1	A	0	SW	N	SH	stem	tpg	1	1	0	1	0	0	0	0	0	0	1	0	0	0	0	0	1	0	0	1	0	0	0	0	1	0	1	1	1	1	1	1	0	0	1	1	1	0	0	0
4-2H		1	A	0	SW	N	SH	leaf	tpz	1	1	0	1	0	0	0	0	0	0	1	0	0	0	0	0	1	0	0	1	0	0	0	0	1	0	1	1	1	1	1	1	0	0	1	1	1	0	0	0
4-3D		1	A	0	SW	N	SH	stem	tpz	1	1	0	1	0	0	0	0	0	0	1	0	0	0	0	0	1	0	0	1	0	0	0	0	1	0	1	1	1	1	1	1	0	0	1	1	1	0	0	0
4-3H		1	A	0	SW	N	SH	leaf	ttb	1	1	0	1	0	0	0	0	0	0	1	0	0	0	0	0	1	0	0	1	0	0	0	0	1	0	1	1	1	1	1	1	0	0	1	1	1	0	0	0
4-4B		1	A	0	SW	N	SH	stem	ttb	1	1	0	0	0	0	0	0	0	0	1	0	0	0	0	0	1	0	0	1	0	0	0	0	1	0	1	1	1	1	1	1	0	0	1	1	1	0	0	0
4-4G		1	A	0	SW	N	SH	leaf	rbe	1	0	0	1	0	0	0	0	0	0	1	0	0	0	0	0	1	0	0	1	0	0	0	0	1	0	0	1	1	1	1	1	0	0	1	1	1	0	0	0
4-5C		1	A	0	SW	N	SH	stem	rbe	1	0	0	1	0	0	0	0	0	0	0	0	0	0	0	0	1	0	0	1	0	0	0	0	1	0	1	1	1	1	1	1	0	0	1	1	1	0	0	0
4-6C		1	A	0	SW	N	Ko	leaf	uvv	1	1	0	1	0	0	0	0	0	0	1	0	0	0	0	0	1	0	0	1	0	0	0	0	1	0	1	1	1	1	1	1	0	0	1	1	1	0	0	0
4-7B		1	A	0	SW	N	Ko	leaf	uyk	1	1	0	1	0	0	0	0	0	0	1	0	0	0	0	0	1	0	0	1	0	0	0	0	1	0	0	1	1	1	1	1	0	0	1	1	1	0	0	0
4-7C		1	A	0	SW	N	Ko	stem	uyk	1	1	0	1	0	0	0	0	0	0	1	0	0	0	0	0	1	0	0	1	0	0	0	0	1	0	0	1	1	1	1	1	0	0	1	1	1	0	0	0
4-7F	non-ps	15	J	0	SW	N	Ko	stem	vcq	0	0	0	0	0	0	0	0	0	0	0	0	0	0	0	0	0	0	0	0	0	0	0	0	0	0	0	0	0	0	1	0	0	0	1	0	0	0	0	0
4-8B		1	A	0	SW	N	Ko	leaf	vdm	1	1	0	1	0	0	0	0	0	0	1	0	0	0	0	0	1	0	0	1	0	0	0	0	1	0	1	1	1	1	1	1	0	0	1	1	1	0	0	0
4-8C	non-ps	6	D	0	SW	N	Ko	stem	vdm	0	0	0	0	0	0	0	0	0	0	0	0	0	0	0	0	0	0	0	0	0	0	0	0	0	0	0	0	0	0	0	0	0	0	1	0	0	0	0	0
4-8H		1	A	0	SW	N	Pe	leaf	vfd	1	0	0	1	0	0	0	0	0	0	1	0	0	0	0	0	1	0	0	1	0	0	0	0	1	0	0	1	1	1	1	1	0	0	1	1	1	0	0	0
4-9B		1	A	0	SW	N	Pe	stem	vfd	1	1	0	1	0	0	0	0	0	0	1	0	0	0	0	0	1	0	0	1	0	0	0	0	1	0	0	1	1	1	1	1	0	0	1	1	1	0	0	0
5-10A		1	A	0	SW	B	SH	stem	zzr	1	1	0	1	0	0	0	0	0	0	1	0	0	0	0	0	1	0	0	1	0	0	0	0	1	0	0	1	1	1	1	1	0	0	1	1	1	0	0	0
5-10B	non-ps	16	K	0	SW	B	SH	leaf	tgi	0	0	0	0	0	0	0	0	0	0	0	0	0	0	0	0	0	0	0	0	0	0	0	0	0	0	0	0	0	0	0	0	0	0	1	0	0	0	0	0
5-10D		1	A	0	SW	B	SH	stem	tgi	1	1	0	0	0	0	0	0	0	0	1	0	0	0	0	0	1	0	0	1	0	0	0	0	1	0	0	1	1	1	1	1	0	0	1	1	1	0	0	0
5-10E	non-ps	16	K	0	SW	B	SH	leaf	tfi	0	0	0	0	0	0	0	0	0	0	0	0	0	0	0	0	0	0	0	0	0	0	0	0	0	0	0	0	0	0	0	0	0	0	1	0	0	0	0	0
5-10F		1	A	0	SW	B	SH	stem	tfi	1	1	0	1	0	0	0	0	0	0	1	0	0	0	0	0	1	0	0	1	0	0	0	0	1	0	1	1	1	1	1	1	0	0	1	1	1	0	0	0
5-10H	non-ps	16	K	0	SW	B	SH	leaf	olh	0	0	0	0	0	0	0	0	0	0	0	0	0	0	0	0	0	0	0	0	0	0	0	0	0	0	0	0	0	0	1	0	0	0	0	0	0	0	0	0
5-11C	non-ps	16	K	0	SW	B	SH	stem	olh	0	0	0	0	0	0	0	0	0	0	0	0	0	0	0	0	0	0	0	0	0	0	0	0	0	0	0	0	0	0	0	0	0	0	1	0	0	0	0	0
5-11F	non-ps	4	C	0	SW	B	La	leaf	phj	0	0	0	0	0	0	0	0	0	0	0	0	0	0	0	0	0	0	0	0	0	0	0	0	0	0	0	0	0	0	0	0	0	0	1	0	0	0	0	0
5-12B	non-ps	25	Q	0	SW	B	La	stem	phj	0	0	0	0	0	0	0	0	0	0	0	0	0	0	0	0	0	0	0	0	0	0	0	0	0	0	0	0	0	0	0	0	0	0	1	0	0	0	0	0
5-12C	non-ps	25	Q	0	SW	B	La	leaf	pie	0	0	0	0	0	0	0	0	0	0	0	0	0	0	0	0	0	0	0	0	0	0	0	0	0	0	0	0	0	0	0	0	0	0	1	0	0	0	0	0
5-12D	non-ps	16	K	0	SW	B	La	stem	pie	0	0	0	0	0	0	0	0	0	0	0	0	0	0	0	0	0	0	0	0	0	0	0	0	0	0	0	0	0	0	1	0	0	0	0	0	0	0	0	0
5-1G		1	A	0	SW	W	SH	leaf	syi	1	0	0	1	0	0	0	0	0	0	1	0	0	0	0	0	1	0	0	0	0	0	0	0	1	0	0	1	1	1	1	1	0	0	1	1	1	0	0	0
5-2A		1	A	0	SW	W	SH	stem	syi	1	1	0	1	0	0	0	0	0	0	1	0	0	0	0	0	1	0	0	1	0	0	0	0	1	0	0	1	1	1	1	1	0	0	1	1	1	0	0	0
5-2C		1	A	0	SW	W	SH	stem	szh	1	0	0	1	0	0	0	0	0	0	1	0	0	0	0	0	1	0	0	0	0	0	0	0	1	0	0	1	1	1	1	1	0	0	1	1	1	0	0	0
5-2F		1	A	0	SW	W	SH	leaf	qde	1	0	0	1	0	0	0	0	0	0	1	0	0	0	0	0	1	0	0	1	0	0	0	0	1	0	0	1	1	1	1	1	0	0	1	1	1	0	0	0
5-2G		1	A	0	SW	W	SH	stem	qde	1	1	0	1	0	0	0	0	0	0	1	0	0	0	0	0	1	0	0	1	0	0	0	0	1	0	1	1	1	1	1	1	0	0	1	1	1	0	0	0
5-3A		1	A	0	SW	W	SH	leaf	qfh	1	0	0	1	0	0	0	0	0	0	1	0	0	0	0	0	1	0	0	1	0	0	0	0	1	0	0	1	1	1	1	1	0	0	1	1	1	0	0	0
5-3C		1	A	0	SW	W	SH	stem	qfh	1	1	0	1	0	0	0	0	0	0	1	0	0	0	0	0	1	0	0	1	0	0	0	0	1	0	1	1	1	1	1	1	0	0	1	1	1	0	0	0
5-3F		1	A	0	SW	W	Ko	leaf	rjj	1	0	1	0	0	0	0	1	0	0	1	0	0	0	0	0	0	0	0	1	0	0	0	0	0	0	1	1	1	1	1	1	0	0	1	0	0	0	0	0
5-3G		1	A	0	SW	W	Ko	stem	rjj	1	0	1	0	0	0	0	1	0	0	1	0	0	0	0	0	0	0	0	1	0	0	0	0	0	0	0	1	1	1	1	1	0	0	1	0	0	0	0	0
5-4A	non-ps	4	C	0	SW	W	Ko	leaf	rmj	0	0	0	0	0	0	0	0	0	0	0	0	0	0	0	0	0	0	0	0	0	0	0	0	0	0	0	0	0	0	1	0	0	0	0	0	0	0	0	0
5-4B	non-ps	4	C	0	SW	W	Ko	stem	rmj	0	0	0	0	0	0	0	0	0	0	0	0	0	0	0	0	0	0	0	0	0	0	0	0	0	0	0	0	0	0	0	0	0	0	1	0	0	0	0	0
5-4F	non-ps	4	C	0	SW	W	Ko	leaf	rnd	0	0	0	0	0	0	0	0	0	0	0	0	0	0	0	0	0	0	0	0	0	0	0	0	0	0	0	0	0	0	0	0	0	0	1	0	0	0	0	0
5-4G	non-ps	4	C	0	SW	W	Ko	stem	rnd	0	0	0	0	0	0	0	0	0	0	0	0	0	0	0	0	0	0	0	0	0	0	0	0	0	0	0	0	0	0	0	0	0	0	1	0	0	0	0	0
5-4H	non-ps	4	C	0	SW	W	Ko	leaf	rpi	0	0	0	0	0	0	0	0	0	0	0	0	0	0	0	0	0	0	0	0	0	0	0	0	0	0	0	0	0	0	0	0	0	0	1	0	0	0	0	0
5-6A		2	B	0	SW	W	La	leaf	saj	1	0	0	0	0	0	0	0	0	0	1	0	0	0	0	0	0	0	0	1	0	0	1	1	0	0	1	1	1	1	1	1	0	0	1	0	0	1	0	0
5-6C		2	B	0	SW	W	La	stem	saj	1	0	0	0	0	0	0	0	0	0	1	0	0	0	0	0	0	0	0	1	0	0	1	1	0	0	1	1	1	1	1	1	0	0	1	0	0	1	0	0
5-7A		1	A	0	SW	W	La	leaf	sed	1	1	0	1	0	0	0	0	0	0	1	0	0	0	0	0	1	0	0	1	0	0	0	0	1	0	1	1	1	1	1	1	0	0	1	1	1	0	0	0
5-7C		1	A	0	SW	W	La	stem	sed	1	1	0	1	0	0	0	0	0	0	1	0	0	0	0	0	1	0	0	1	0	0	0	0	1	0	1	1	1	1	1	1	0	0	1	1	1	0	0	0
5-7F		1	A	0	SW	W	La	leaf	sgg	1	1	0	1	0	0	0	0	0	0	1	0	0	0	0	0	1	0	0	1	0	0	0	0	1	0	0	1	1	1	1	1	0	0	1	1	1	0	0	0
5-7H		1	A	0	SW	W	La	stem	sgg	1	1	0	1	0	0	0	0	0	0	1	0	0	0	0	0	1	0	0	1	0	0	0	0	1	0	1	1	1	1	1	1	0	0	1	1	1	0	0	0
5-8G		1	A	0	SW	W	La	leaf	smx	1	1	0	1	0	0	0	0	0	0	1	0	0	0	0	0	1	0	0	1	0	0	0	0	1	0	1	1	1	1	1	1	0	0	1	1	1	0	0	0
5-9C	non-ps	16	K	0	SW	W	La	stem	smx	0	0	0	0	0	0	0	0	0	0	0	0	0	0	0	0	0	0	0	0	0	0	0	0	0	0	0	0	0	0	0	0	0	0	1	0	0	0	0	0
5-9D		1	A	0	SW	W	Pe	leaf	snd	1	1	0	1	0	0	0	0	0	0	1	0	0	0	0	0	1	0	0	1	0	0	0	0	1	0	1	1	1	1	1	1	0	0	1	1	1	0	0	0
6-1D	non-ps	4	C	0	SW	B	La	stem	pnd	0	0	0	0	0	0	0	0	0	0	0	0	0	0	0	0	0	0	0	0	0	0	0	0	0	0	0	0	0	0	1	0	0	0	0	0	0	0	0	0
6-1H	non-ps	4	C	0	SW	B	La	leaf	pyr	0	0	0	0	0	0	0	0	0	0	0	0	0	0	0	0	0	0	0	0	0	0	0	0	0	0	0	0	0	0	0	0	0	0	1	0	0	0	0	0
6-2A	non-ps	20	N	0	SW	B	La	stem	pyr	0	0	0	0	0	0	0	0	0	0	0	0	0	0	0	0	0	0	0	0	0	0	0	0	0	0	0	0	1	0	0	0	0	0	1	0	0	0	0	0
6-2E	non-ps	4	C	0	WM	Lo	SH	leaf	waf	0	0	0	0	0	0	0	0	0	0	0	0	0	0	0	0	0	0	0	0	0	0	0	0	0	0	0	0	0	0	1	0	0	0	0	0	0	0	0	0
6-2G		7	E	0	WM	Lo	SH	stem	wba	0	0	0	0	0	0	0	0	0	0	0	0	0	0	0	0	0	0	0	0	0	0	0	0	0	0	0	0	1	0	1	0	0	0	1	0	0	0	0	0
6-3A		11	G	0	WM	Lo	La	leaf	znc	0	0	0	0	0	0	0	0	0	0	0	0	0	0	0	0	0	0	0	0	0	0	0	0	0	0	0	0	0	0	1	0	0	0	1	0	0	0	0	0
6-3B	non-ps	6	D	0	WM	Lo	La	leaf	vxh	0	0	0	0	0	0	0	0	0	0	0	0	0	0	0	0	0	0	0	0	0	0	0	0	0	0	0	0	0	0	1	0	0	0	0	0	0	0	0	0
6-3C	non-ps	4	C	0	WM	L	SH	leaf	zjf	0	0	0	0	0	0	0	0	0	0	0	0	0	0	0	0	0	0	0	0	0	0	0	0	0	0	0	0	0	0	1	0	0	0	0	0	0	0	0	0
6-3F	non-ps	4	C	0	WM	L	SH	leaf	zkr	0	0	0	0	0	0	0	0	0	0	0	0	0	0	0	0	0	0	0	0	0	0	0	0	0	0	0	0	0	0	0	0	0	0	1	0	0	0	0	0
6-3H	non-ps	15	J	0	WM	L	SH	stem	zmp	0	0	0	0	0	0	0	0	0	0	0	0	0	0	0	0	0	0	0	0	0	0	0	0	0	0	0	0	0	0	0	0	0	0	1	0	0	0	1	0
6-4A	non-ps	6	D	0	WM	L	SH	leaf	zlb	0	0	0	0	0	0	0	0	0	0	0	0	0	0	0	0	0	0	0	0	0	0	0	0	0	0	0	0	0	0	0	0	0	0	1	0	0	0	0	0
6-4B	non-ps	6	D	0	WM	L	SH	leaf	zmp	0	0	0	0	0	0	0	0	0	0	0	0	0	0	0	0	0	0	0	0	0	0	0	0	0	0	0	0	0	0	1	0	0	0	0	0	0	0	0	0
6-4C	non-ps	6	D	0	WM	L	Ko	leaf	xrr	0	0	0	0	0	0	0	0	0	0	0	0	0	0	0	0	0	0	0	0	0	0	0	0	0	0	0	0	0	0	0	0	0	0	1	0	0	0	0	0
6-4D	non-ps	18	M	0	WM	L	Ko	leaf	xzx	0	0	0	0	0	0	0	0	0	0	0	0	0	0	0	0	0	0	0	0	0	0	0	0	0	0	0	0	0	0	0	0	0	0	1	0	0	0	1	0
6-4F	non-ps	6	D	0	WM	L	Ko	leaf	yfb	0	0	0	0	0	0	0	0	0	0	0	0	0	0	0	0	0	0	0	0	0	0	0	0	0	0	0	0	0	0	0	0	0	0	1	0	0	0	0	0
6-5B	non-ps	13	H	0	WM	L	La	leaf	yks	0	0	0	0	0	0	0	0	0	0	0	0	0	0	0	0	0	0	0	0	0	0	0	0	0	0	0	0	0	0	1	0	0	0	0	0	0	0	0	0
6-5F	non-ps	13	H	0	WM	L	La	leaf	ykv	0	0	0	0	0	0	0	0	0	0	0	0	0	0	0	0	0	0	0	0	0	0	0	0	0	0	0	0	0	0	0	0	0	0	1	0	0	0	0	0
6-6A	non-ps	13	H	0	WM	L	La	stem	ykv	0	0	0	0	0	0	0	0	0	0	0	0	0	0	0	0	0	0	0	0	0	0	0	0	0	0	0	0	0	0	0	0	0	0	1	0	0	0	0	0
6-6D	non-ps	13	H	0	WM	L	La	leaf	yma	0	0	0	0	0	0	0	0	0	0	0	0	0	0	0	0	0	0	0	0	0	0	0	0	0	0	0	0	0	0	0	0	0	0	1	0	0	0	0	0
6-6F	non-ps	13	H	0	WM	L	La	leaf	ypa	0	0	0	0	0	0	0	0	0	0	0	0	0	0	0	0	0	0	0	0	0	0	0	0	0	0	0	0	0	0	0	0	0	0	1	0	0	0	0	0
6-6G	non-ps	25	Q	0	WM	L	Pe	leaf	ytp	0	0	0	0	0	0	0	0	0	0	0	0	0	0	0	0	0	0	0	0	0	0	0	0	0	0	0	0	0	0	0	0	0	0	1	0	0	0	0	0
6-6H		1	A	0	WM	L	Pe	stem	ytp	1	0	0	1	0	0	0	0	0	0	1	0	0	0	0	0	1	0	0	1	0	0	0	0	1	0	0	1	1	1	1	1	0	0	1	1	1	0	0	0
6-7A	non-ps	6	D	0	WM	L	Ko	stem	yvl	0	0	0	0	0	0	0	0	0	0	0	0	0	0	0	0	0	0	0	0	0	0	0	0	0	0	0	0	0	0	1	0	0	0	0	0	0	0	0	0
6-7D	non-ps	6	D	0	WM	Ha	Ko	leaf	omx	0	0	0	0	0	0	0	0	0	0	0	0	0	0	0	0	0	0	0	0	0	0	0	0	0	0	0	0	0	0	0	0	0	0	1	0	0	0	0	0
6-7E	non-ps	6	D	0	WM	Ha	Ko	leaf	oni	0	0	0	0	0	0	0	0	0	0	0	0	0	0	0	0	0	0	0	0	0	0	0	0	0	0	0	0	0	0	0	0	0	0	1	0	0	0	0	0
6-7G	non-ps	6	D	0	WM	Ha	Ko	leaf	oug	0	0	0	0	0	0	0	0	0	0	0	0	0	0	0	0	0	0	0	0	0	0	0	0	0	0	0	0	0	0	0	0	0	0	1	0	0	0	0	0
6-8B	non-ps	6	D	0	WM	Ha	Ko	leaf	pbn	0	0	0	0	0	0	0	0	0	0	0	0	0	0	0	0	0	0	0	0	0	0	0	0	0	0	0	0	0	0	0	0	0	0	1	0	0	0	0	0
6-8C	non-ps	17	L	0	WM	Ha	La	leaf	phg	0	0	0	0	0	0	0	0	0	0	0	0	0	0	0	0	0	0	0	0	0	0	0	0	0	0	0	0	0	0	0	0	0	0	1	0	0	0	1	0
6-8E	non-ps	17	L	0	WM	Ha	La	stem	phg	0	0	0	0	0	0	0	0	0	0	0	0	0	0	0	0	0	0	0	0	0	0	0	0	0	0	0	0	0	0	0	0	0	0	1	0	0	0	1	0
6-8F	non-ps	6	D	0	WM	Ha	La	leaf	wyf	0	0	0	0	0	0	0	0	0	0	0	0	0	0	0	0	0	0	0	0	0	0	0	0	0	0	0	0	0	0	1	0	0	0	0	0	0	0	0	0
6-8G	non-ps	15	J	0	WM	Ha	La	stem	wyf	0	0	0	0	0	0	0	0	0	0	0	0	0	0	0	0	0	0	0	0	0	0	0	0	0	0	0	0	0	0	0	0	0	0	1	0	0	0	1	0
6-9A	non-ps	15	J	0	WM	Ha	La	leaf	xja	0	0	0	0	0	0	0	0	0	0	0	0	0	0	0	0	0	0	0	0	0	0	0	0	0	0	0	0	0	0	0	0	0	0	1	0	0	0	1	0
6-9D	non-ps	15	J	0	WM	Ha	La	stem	xja	0	0	0	0	0	0	0	0	0	0	0	0	0	0	0	0	0	0	0	0	0	0	0	0	0	0	0	0	0	0	0	0	0	0	1	0	0	0	1	0
6-9F	non-ps	18	M	0	WM	Ha	La	leaf	xkq	0	0	0	0	0	0	0	0	0	0	0	0	0	0	0	0	0	0	0	0	0	0	0	0	0	0	0	0	0	0	1	0	0	0	1	0	0	0	0	0
6-9G	non-ps	6	D	0	WM	Ha	La	stem	xkq	0	0	0	0	0	0	0	0	0	0	0	0	0	0	0	0	0	0	0	0	0	0	0	0	0	0	0	0	0	0	0	0	0	0	1	0	0	0	0	0
7-1B	non-ps	16	K	0	SW	B	Pe	leaf	zpl	0	0	0	0	0	0	0	0	0	0	0	0	0	0	0	0	0	0	0	0	0	0	0	0	0	0	0	0	0	0	0	0	0	0	1	0	0	0	0	0
7-1C		1	A	0	SW	B	Pe	stem	zpl	1	0	0	1	0	0	0	0	0	0	1	0	0	0	0	0	1	0	0	1	0	0	0	0	1	0	1	1	1	1	1	1	0	0	1	1	1	0	0	0
7-1E	non-ps	6	D	0	SW	B	Pe	stem	zqv	0	0	0	0	0	0	0	0	0	0	0	0	0	0	0	0	0	0	0	0	0	0	0	0	0	0	0	0	0	0	0	0	0	0	1	0	0	0	0	0
g000007805	DC3000	2	B	0	0	0	0	0		1	0	0	0	0	0	0	0	0	0	1	1	0	0	0	0	0	0	0	1	0	1	0	1	0	1	1	1	1	1	1	1	0	1	1	0	0	1	1	0
g000012205	Pph1448A	8	W	0	0	0	0	0		1	0	0	0	0	0	1	0	1	1	1	0	0	0	0	0	0	0	0	1	1	0	1	0	0	0	1	0	1	0	1	1	0	0	1	0	0	1	1	1
g000012245	PssB728A	1	A	0	0	0	0	0		1	1	1	1	0	0	0	1	0	0	1	1	0	0	0	0	1	0	0	1	1	0	0	0	0	0	1	1	1	1	1	1	0	0	1	1	0	0	0	0
g000145685		8	W	0	0	0	0	0		1	0	0	0	1	0	0	0	1	0	1	1	1	0	0	0	0	0	0	1	1	0	0	0	1	0	1	0	1	0	1	1	0	1	1	0	0	1	1	1
g000163275		8	W	0	0	0	0	0		1	0	0	0	1	0	0	0	1	0	1	0	1	0	0	0	0	0	0	0	1	0	0	0	1	0	1	0	1	0	1	1	0	1	1	0	0	1	1	1
g000164015		8	W	0	0	0	0	0		1	0	0	0	0	0	0	0	0	0	1	1	0	0	0	0	0	1	0	1	1	0	0	1	0	0	1	0	1	0	1	1	0	0	1	0	0	1	1	1
g000177475		2	B	0	0	0	0	0		1	0	0	0	1	0	0	0	0	1	1	1	0	0	0	0	0	0	0	1	0	0	1	1	0	0	1	0	1	0	1	1	0	0	1	0	0	1	0	0
g000177495		2	B	0	0	0	0	0		1	0	0	0	1	0	0	0	0	0	1	1	0	0	0	0	0	0	1	1	0	0	1	1	0	0	1	1	1	1	1	1	0	0	1	0	0	1	0	0
g000177515		7	E	0	0	0	0	0		0	0	0	0	0	0	0	0	0	0	0	0	0	0	0	0	0	0	0	0	0	0	0	0	0	0	0	0	1	0	1	0	0	0	1	0	0	0	0	0
g000187045		8	W	0	0	0	0	0		1	0	0	0	0	0	0	0	1	1	1	1	0	0	0	0	1	1	0	1	1	0	0	0	0	0	1	0	1	0	1	1	0	0	1	0	0	1	1	1
g000187065		8	W	0	0	0	0	0		1	0	0	0	0	0	0	0	1	1	1	1	0	0	0	0	0	0	0	1	1	0	0	0	0	0	0	0	1	0	1	1	0	0	1	0	0	1	1	1
g000275945		8	W	0	0	0	0	0		1	0	0	0	0	0	0	0	0	0	1	0	0	0	1	0	0	0	0	1	0	0	1	0	0	0	0	1	1	1	1	1	0	0	1	0	1	1	0	0
g000282735		1	A	0	0	0	0	0		1	0	0	0	0	0	0	0	0	0	1	0	0	0	0	0	0	0	0	1	0	0	0	0	1	0	0	1	1	1	1	1	0	0	1	0	0	0	0	0
g000302795		1	A	0	0	0	0	0		1	0	0	0	0	0	0	1	0	0	1	0	0	0	0	0	0	0	0	1	0	0	0	0	0	0	0	1	1	1	1	1	0	0	1	1	0	0	0	0
g000302815		1	A	0	0	0	0	0		1	0	0	0	0	0	0	1	0	0	1	0	0	0	0	0	0	0	0	1	0	0	0	0	0	0	0	1	1	1	1	1	0	0	1	0	0	0	0	0
g000302915		2	B	0	0	0	0	0		1	0	0	0	0	0	0	0	0	1	1	0	0	0	0	0	0	0	0	1	1	1	0	0	1	0	1	0	1	1	1	1	0	0	1	0	1	1	1	1
g000331385		1	A	0	0	0	0	0		1	1	1	1	0	0	0	0	0	0	1	0	0	0	0	0	0	0	0	1	0	0	0	0	0	0	0	1	1	1	1	1	0	0	1	0	0	0	0	0
g000333995		9	X	0	0	0	0	0		1	1	1	1	0	0	0	0	0	0	1	0	0	0	0	0	0	0	0	1	0	0	0	1	0	0	0	1	1	1	1	1	0	0	1	0	0	0	0	0
g000334055		1	A	0	0	0	0	0		1	1	0	1	0	0	0	0	0	0	1	0	0	0	0	0	0	0	0	1	0	0	0	0	0	0	0	1	1	1	1	1	1	0	1	0	0	0	0	0
g000344355		2	B	0	0	0	0	0		1	0	0	0	0	0	0	0	1	1	1	0	0	0	0	1	1	1	0	1	0	0	0	1	0	0	1	1	1	1	1	1	0	1	1	0	0	1	1	1
g000344535		2	B	0	0	0	0	0		1	0	0	0	0	0	0	0	0	0	1	1	0	0	0	0	0	0	0	1	0	0	1	1	0	0	1	1	1	1	1	1	0	0	1	0	1	1	0	0
g000412165		1	A	0	0	0	0	0		1	0	1	0	0	0	0	0	0	0	1	0	0	0	0	0	0	0	0	1	0	0	0	0	1	0	0	0	1	0	1	1	0	0	1	0	0	0	0	0
g000416235		3	U	0	0	0	0	0		0	0	0	0	0	0	0	0	0	0	0	0	0	0	0	0	0	0	0	0	0	0	0	0	0	0	0	0	0	0	1	0	0	0	0	0	0	0	0	0
g000416465		2	B	0	0	0	0	0		1	0	0	0	0	0	0	0	0	0	1	0	0	0	0	0	1	0	0	1	0	0	1	1	0	0	1	1	1	1	1	0	0	0	1	0	0	1	1	1
g000416545		2	B	0	0	0	0	0		1	0	0	0	0	0	0	0	0	0	1	1	0	0	0	0	0	0	0	1	0	0	1	1	0	0	1	1	1	1	1	1	0	0	1	0	1	1	0	0
g000416805		2	B	0	0	0	0	0		1	0	0	0	0	0	0	0	0	0	1	1	0	0	0	0	0	0	0	1	0	0	1	1	0	0	1	1	1	1	1	1	0	0	1	0	1	1	0	0
g000416885		2	B	0	0	0	0	0		1	0	0	0	0	0	0	0	1	1	1	0	0	0	0	1	0	1	0	1	0	0	0	1	0	0	1	1	1	1	1	1	0	0	1	0	0	1	0	1
g000452445		1	A	0	0	0	0	0		1	0	0	0	0	0	0	1	0	0	1	0	0	0	0	0	0	0	0	1	0	0	0	1	0	0	1	1	1	0	1	1	1	1	1	0	0	0	1	0
g000452465		1	A	0	0	0	0	0		1	1	0	1	0	0	0	1	0	0	1	1	0	0	0	0	1	0	0	1	1	0	0	0	0	0	1	1	1	1	1	1	0	0	1	1	0	0	0	0
g000452485		11	G	0	0	0	0	0		0	0	0	0	0	0	0	0	0	0	0	0	0	0	0	0	0	0	0	0	0	0	0	0	0	0	0	0	0	0	1	0	0	0	1	0	0	0	0	0
g000452505		11	G	0	0	0	0	0		0	0	0	0	0	0	0	0	0	0	0	0	0	0	0	0	0	0	0	0	0	0	0	0	0	0	0	0	0	0	1	0	0	0	1	0	0	0	0	0
g000452525		1	A	0	0	0	0	0		1	0	0	1	0	0	0	0	0	0	1	0	0	0	0	0	1	0	0	1	0	0	0	0	0	0	0	1	1	1	1	1	0	0	1	1	0	0	0	0
g000452585		1	A	0	0	0	0	0		1	0	0	1	0	0	0	0	0	0	1	0	0	0	0	0	0	0	0	1	0	0	0	1	0	0	1	1	1	1	1	1	0	0	1	0	0	0	0	0
g000452605		1	A	0	0	0	0	0		1	0	0	1	0	0	0	0	0	0	1	0	0	0	0	0	0	0	0	1	0	0	0	0	0	0	0	1	1	1	1	1	0	0	1	0	0	0	0	0
g000452625		2	B	0	0	0	0	0		1	0	0	0	0	0	0	0	0	0	1	0	0	0	0	0	0	0	0	1	0	0	1	1	0	0	1	1	1	1	1	1	0	0	1	0	0	1	0	0
g000452645		14	I	0	0	0	0	0		1	0	0	0	0	1	0	1	0	1	1	1	0	0	1	0	0	0	1	1	0	1	0	0	0	0	1	1	1	1	1	1	0	1	1	0	1	1	1	1
g000452705		31	AF	0	0	0	0	0		1	0	0	0	0	0	0	0	0	0	1	0	0	0	0	0	0	0	0	0	0	0	0	0	0	0	0	0	1	0	1	1	0	0	1	0	0	0	0	0
g000452745		26	AC	0	0	0	0	0		1	0	0	0	0	0	0	0	0	0	1	0	0	0	0	0	0	0	0	1	0	0	0	0	0	0	0	0	0	0	1	1	0	0	1	0	0	0	0	0
g000452765		14	I	0	0	0	0	0		1	0	0	0	0	1	0	0	0	0	1	1	0	0	0	0	0	0	1	1	0	0	0	0	0	1	1	1	1	1	1	1	0	0	1	0	1	1	1	0
g000452785		31	AF	0	0	0	0	0		1	0	0	0	0	0	0	0	0	0	1	0	0	0	0	0	0	0	0	0	0	0	0	0	0	0	0	0	1	0	1	1	0	0	1	0	0	0	0	0
g000452805		1	A	0	0	0	0	0		1	0	0	0	0	0	0	0	0	0	1	0	0	0	0	0	0	0	0	1	0	0	0	0	0	0	1	1	1	1	1	1	0	0	1	0	0	0	0	0
g000452825		26	AC	0	0	0	0	0		1	0	0	0	0	0	0	0	0	0	1	0	0	0	0	0	0	0	0	1	0	0	0	0	0	0	0	0	0	0	1	1	0	0	1	0	0	0	0	0
g000507185		1	A	0	0	0	0	0		1	0	1	1	0	0	0	0	0	0	1	0	0	0	0	0	0	0	0	1	0	0	0	0	1	0	1	1	1	1	1	1	0	0	1	1	0	0	0	0
g000517305		5	V	0	0	0	0	0		0	0	0	0	0	0	0	0	0	0	0	0	0	0	0	0	0	0	0	0	0	0	0	0	0	0	0	0	0	0	1	0	0	0	1	0	0	0	0	0
g000658965		2	B	0	0	0	0	0		1	0	0	0	0	0	0	0	1	1	1	0	0	0	0	1	1	1	0	1	0	0	0	0	0	0	1	1	1	1	1	1	0	1	1	0	1	1	1	1
g000732035		8	W	0	0	0	0	0		1	0	0	0	0	0	0	0	0	0	1	1	0	0	0	0	0	1	0	1	1	0	0	1	1	0	1	0	1	0	1	1	0	0	1	0	0	1	1	1
g000737225		7	E	0	0	0	0	0		0	0	0	0	0	0	0	0	0	0	0	0	0	0	0	0	0	0	0	0	0	0	0	0	0	0	0	0	1	0	1	0	0	0	1	0	0	0	0	0
g000737235		3	U	0	0	0	0	0		0	0	0	0	0	0	0	0	0	0	0	0	0	0	0	0	0	0	0	0	0	0	0	0	0	0	0	0	0	0	1	0	0	0	0	0	0	0	0	0
g000737245		35	AI	0	0	0	0	0		0	0	0	0	0	0	0	0	0	0	0	0	0	0	0	0	0	0	0	0	0	0	0	0	0	0	0	0	0	0	1	0	0	0	1	0	0	0	0	0
g000738515		1	A	0	0	0	0	0		1	1	0	1	0	0	0	0	0	0	1	0	0	0	0	0	0	0	0	1	0	0	0	0	0	0	0	1	1	1	1	1	0	0	1	0	0	0	0	0
g000765305		2	B	0	0	0	0	0		1	0	0	0	1	0	0	0	0	1	1	0	0	0	0	0	0	0	1	1	0	0	1	1	0	0	1	1	1	1	1	1	0	0	1	0	0	1	0	0
g000834695		11	G	0	0	0	0	0		0	0	0	0	0	0	0	0	0	0	0	0	0	0	0	0	0	0	0	0	0	0	0	0	0	0	0	0	0	0	1	0	0	0	1	0	0	0	0	0
g000934645		8	W	0	0	0	0	0		1	0	0	0	0	0	0	0	0	0	1	0	0	0	1	0	0	1	0	1	0	0	1	0	0	0	0	1	1	1	1	1	0	0	1	0	1	1	1	0
g000935695		8	W	0	0	0	0	0		1	0	0	0	0	0	0	0	0	0	1	1	0	0	0	0	0	1	0	1	1	0	0	1	1	0	1	0	1	0	1	1	0	0	1	0	0	1	1	1
g000935725		2	B	0	0	0	0	0		1	0	0	0	0	0	0	0	0	1	1	0	0	0	0	0	0	0	0	1	0	1	0	1	0	0	1	1	1	1	1	1	0	0	1	0	0	1	0	0
g000935765		2	B	0	0	0	0	0		1	0	0	0	1	0	0	0	0	1	1	0	0	0	1	0	1	0	0	1	0	0	0	1	0	0	1	1	1	1	1	1	0	1	1	0	1	1	1	0
g000935775		1	A	Prunus	0	0	0	0		1	0	1	0	0	0	0	0	0	0	1	0	0	0	0	0	0	0	0	1	0	0	0	0	0	0	0	1	1	1	1	1	0	0	1	0	0	0	0	0
g000972155		1	A	0	0	0	0	0		1	1	0	1	0	0	0	0	0	0	1	0	0	0	0	0	0	0	0	1	0	0	0	0	0	0	0	1	1	1	1	1	0	0	1	0	0	0	0	0
g000972175		1	A	0	0	0	0	0		1	0	0	0	0	0	0	0	0	0	1	0	0	0	0	0	0	0	0	1	0	0	0	0	1	0	0	1	1	1	1	1	0	0	1	0	0	0	0	0
g000972195		1	A	0	0	0	0	0		1	1	0	0	0	0	0	0	0	0	1	0	0	0	0	0	0	0	0	1	0	0	0	0	0	0	0	1	1	1	1	1	0	0	1	0	0	0	0	0
g000988395		1	A	0	0	0	0	0		1	1	1	1	0	0	0	0	0	0	1	0	0	0	0	0	0	0	0	1	0	0	0	0	1	0	1	1	1	1	1	1	0	0	1	0	0	0	0	0
g000988485		1	A	Rosaceae	0	0	0	0		1	1	1	1	0	0	0	0	0	0	1	0	0	0	0	0	0	0	0	1	0	0	0	0	1	0	0	1	1	1	1	1	1	0	1	1	0	0	0	0
g001006445		8	W	0	0	0	0	0		1	0	0	0	0	0	0	0	1	1	1	1	0	0	1	0	0	0	0	1	0	0	1	1	0	0	1	1	1	1	1	1	0	0	1	0	1	1	0	0
g001006455		8	W	0	0	0	0	0		1	0	0	0	0	0	0	0	0	0	1	0	0	0	1	0	0	0	0	1	0	0	1	0	0	0	0	1	1	1	1	1	0	0	1	0	1	1	0	0
g001238485		39	AM	0	0	0	0	0		0	0	0	0	0	0	0	0	0	0	0	0	0	0	0	0	0	0	0	0	0	0	0	0	0	0	0	0	0	0	1	0	0	0	0	0	0	0	0	0
g001270465		1	A	0	0	0	0	0		1	0	0	1	0	0	0	0	0	0	1	0	0	0	0	0	1	0	0	1	0	0	0	0	0	0	0	1	1	1	1	1	1	0	1	1	0	0	0	0
g001275725		14	I	0	0	0	0	0		1	0	0	0	0	0	0	0	0	1	1	0	0	0	0	0	0	0	0	1	0	0	0	0	0	1	1	1	1	1	1	1	0	0	1	0	0	1	1	0
g001275735		14	I	0	0	0	0	0		1	0	0	0	0	0	0	0	0	1	1	0	0	0	0	0	0	0	0	1	0	0	0	0	0	1	1	1	1	1	1	1	0	0	1	0	0	1	1	0
g001281365		9	X	0	0	0	0	0		1	1	1	1	0	0	0	0	0	0	1	0	0	0	0	0	0	0	0	1	0	0	0	1	0	0	0	1	1	1	1	1	0	0	1	0	0	0	0	0
g001293575		27	AD	0	0	0	0	0		1	0	0	0	0	0	0	0	0	0	1	0	0	0	0	1	0	0	0	1	0	0	1	0	0	1	1	0	1	1	1	1	1	0	1	0	1	1	1	0
g001293665		9	X	Rosaceae	0	0	0	0		1	0	0	1	0	0	0	0	0	0	1	0	0	0	0	0	0	0	0	1	0	0	0	1	0	0	0	1	1	1	1	1	0	0	1	0	0	0	0	0
g001293725		8	W	0	0	0	0	0		1	0	0	0	0	0	0	0	0	0	1	1	0	0	0	0	0	1	0	1	1	0	0	1	1	0	1	0	1	0	1	1	0	0	1	0	0	1	1	1
g001293775		27	AD	0	0	0	0	0		1	0	0	0	0	0	0	0	0	1	1	1	0	0	0	0	1	1	1	1	0	0	0	0	0	0	1	1	1	1	1	1	1	0	1	0	0	1	1	0
g001293835		2	B	0	0	0	0	0		1	0	0	0	0	0	0	0	0	0	1	1	0	0	0	0	0	0	0	1	0	1	0	1	0	0	1	0	1	1	1	1	0	1	1	0	0	1	0	0
g001293935		14	I	0	0	0	0	0		1	0	0	0	0	1	0	1	0	0	1	1	0	0	0	0	0	0	1	1	0	0	0	0	0	0	1	1	1	1	1	1	0	0	1	0	0	1	0	0
g001293985		8	W	0	0	0	0	0		1	0	0	0	0	0	0	0	0	0	1	1	0	0	0	0	0	0	0	1	1	0	0	0	0	0	1	0	1	0	1	1	0	0	1	0	1	1	1	1
g001294025		8	W	0	0	0	0	0		1	0	0	0	0	0	1	0	1	1	1	0	0	0	0	0	0	0	0	1	1	0	1	0	0	0	1	0	1	0	1	1	0	0	1	0	1	1	1	1
g001294035		8	W	0	0	0	0	0		1	0	0	0	0	0	1	0	1	1	1	0	0	0	0	0	0	0	0	1	1	0	1	0	0	0	1	0	1	0	1	1	0	0	1	0	0	1	1	1
g001294065		8	W	0	0	0	0	0		1	0	0	0	0	0	1	0	1	1	1	0	0	0	0	0	0	1	0	1	1	0	1	0	0	0	1	0	1	0	1	1	0	0	1	0	0	1	1	1
g001294105		8	W	0	0	0	0	0		1	0	0	0	0	0	1	0	1	1	1	0	0	0	0	0	0	0	0	1	1	0	1	0	0	0	1	0	1	0	1	1	0	0	1	0	0	1	1	1
g001294115		8	W	0	0	0	0	0		1	0	0	0	1	0	0	1	1	1	1	0	0	0	0	0	0	0	0	1	0	0	1	0	0	0	0	0	1	0	1	1	0	0	1	1	0	1	0	0
g001294185		8	W	0	0	0	0	0		1	0	0	0	0	0	0	0	0	1	1	0	0	0	0	0	0	0	0	1	1	0	1	0	0	0	1	0	1	0	1	1	0	0	1	0	0	1	1	0
g001294195		8	W	0	0	0	0	0		1	0	0	0	0	0	0	0	0	1	1	0	0	0	0	0	1	0	0	1	1	0	0	0	0	0	1	0	1	0	1	1	0	0	1	0	0	1	1	1
g001294265		8	W	0	0	0	0	0		1	0	0	0	0	0	0	0	0	1	1	0	0	0	0	0	1	1	0	1	1	0	0	0	0	0	1	0	1	0	1	1	0	0	1	0	0	1	1	1
g001294275		8	W	0	0	0	0	0		1	0	0	0	0	0	0	0	0	1	1	1	0	0	0	0	1	1	0	1	1	0	0	0	0	0	1	0	1	0	1	1	0	0	1	0	0	1	1	1
g001294305		2	B	0	0	0	0	0		1	0	0	0	1	0	0	0	0	1	1	1	0	0	0	0	0	0	1	1	0	0	1	1	0	0	1	1	1	1	1	1	0	0	1	0	0	1	0	0
g001400345		14	I	0	0	0	0	0		1	0	0	0	0	1	0	0	0	1	0	1	0	0	1	0	0	0	1	1	0	0	0	0	0	0	1	1	1	1	1	1	0	0	1	0	0	1	1	1
g001400395		8	W	0	0	0	0	0		1	0	0	0	0	0	0	0	0	0	1	0	0	0	1	0	0	0	0	1	0	0	1	0	0	0	0	1	1	1	1	1	0	0	1	0	1	1	0	0
g001400595		2	B	0	0	0	0	0		1	0	0	0	0	0	0	0	1	1	1	0	0	0	0	0	0	0	0	1	0	0	1	1	0	0	1	1	1	1	1	1	0	0	1	0	0	1	1	0
g001400605		8	W	0	0	0	0	0		1	0	0	0	0	0	1	0	1	1	1	0	0	0	0	0	0	0	0	1	1	0	1	0	0	0	1	0	1	0	1	1	0	0	1	0	0	1	1	1
g001400695		14	I	0	0	0	0	0		1	0	0	0	0	0	0	1	0	0	1	0	0	0	1	0	1	0	0	1	0	0	0	0	0	0	1	1	1	1	1	1	0	0	1	0	0	1	1	0
g001400735		33	AH	0	0	0	0	0		1	0	0	0	0	0	0	0	0	0	1	1	0	0	0	0	1	0	0	1	0	0	1	1	0	0	1	1	1	1	1	1	0	0	1	0	0	1	1	0
g001400835		33	AH	0	0	0	0	0		1	0	0	0	0	0	0	0	0	1	1	0	0	0	0	0	0	0	0	1	0	0	1	1	0	0	0	1	1	1	1	1	0	0	1	0	0	1	0	0
g001400875		8	W	0	0	0	0	0		1	0	0	0	0	0	0	1	0	0	1	0	0	0	1	0	0	0	0	1	0	0	1	0	0	0	0	0	1	0	1	1	0	0	1	0	1	0	0	0
g001401005		9	X	Rosaceae	0	0	0	0		1	0	0	0	0	0	0	0	0	0	1	0	0	0	0	0	0	0	0	1	0	0	0	1	0	0	1	1	1	1	1	1	0	0	1	0	0	0	0	0
g001401095		8	W	0	0	0	0	0		1	0	0	0	0	0	0	0	0	0	1	0	0	0	1	0	0	0	0	1	0	0	1	0	0	0	0	1	1	1	1	1	0	0	1	0	1	1	0	0
g001401155		14	I	0	0	0	0	0		1	0	0	0	0	0	0	1	0	0	0	1	0	0	0	0	0	0	1	1	0	0	0	0	0	1	1	1	1	1	1	1	0	0	1	0	0	1	1	0
g001401165		8	W	0	0	0	0	0		1	0	0	0	1	0	0	0	0	1	1	0	0	0	0	0	0	0	0	1	1	0	0	0	1	0	1	0	1	0	1	1	0	0	1	0	0	1	1	1
g001401235		14	I	0	0	0	0	0		1	0	0	0	0	0	0	1	0	0	1	0	0	0	1	0	0	0	1	1	0	0	0	0	0	1	1	1	1	1	1	1	0	0	1	0	0	1	1	0
g001401265		8	W	0	0	0	0	0		1	0	0	0	1	0	0	1	1	1	1	0	0	0	0	0	0	0	0	1	0	0	1	0	0	0	0	0	1	0	1	1	0	0	1	1	0	1	1	0
g001401315		33	AH	0	0	0	0	0		1	0	0	0	0	0	0	0	0	0	1	0	0	0	0	0	0	0	0	1	0	1	0	1	0	0	0	1	1	1	1	1	0	0	1	0	1	1	0	0
g001401335		1	A	0	0	0	0	0		1	0	0	1	0	0	0	0	0	0	1	0	0	0	0	0	0	0	0	1	0	0	0	0	0	0	0	1	1	1	1	1	0	0	1	0	0	0	0	0
g001401385		2	B	0	0	0	0	0		1	0	0	0	0	0	0	0	0	1	1	0	0	0	0	0	1	0	0	1	0	0	1	1	0	0	0	1	1	1	1	1	0	0	1	0	0	1	1	0
g001401405		2	B	0	0	0	0	0		1	0	0	0	0	0	0	0	0	1	1	0	0	0	0	0	0	0	0	1	0	0	1	1	0	1	1	1	1	1	1	1	0	0	1	0	0	1	1	0
g001466845		9	X	0	0	0	0	0		1	0	0	0	0	0	0	0	0	0	1	0	0	0	0	0	0	0	0	1	0	0	0	0	1	0	0	1	1	1	1	1	0	0	1	0	0	0	0	0
g001466875		1	A	0	0	0	0	0		1	1	0	1	0	0	0	0	0	0	1	0	0	0	0	0	0	0	0	1	0	0	0	0	0	0	1	1	1	1	1	1	0	0	1	1	0	0	0	0
g001466905		8	W	0	0	0	0	0		1	1	0	0	0	0	0	0	0	0	1	0	0	0	0	0	0	0	0	1	0	0	0	0	0	0	0	0	1	0	1	1	0	0	1	0	0	0	0	0
g001466945		1	A	0	0	0	0	0		1	1	0	1	0	0	0	0	0	0	1	0	0	0	0	0	0	0	0	1	0	0	0	0	0	0	0	1	1	1	1	1	1	0	1	1	0	0	0	0
g001466965		10	F	0	0	0	0	0		1	0	0	0	0	0	0	0	0	0	1	0	0	0	0	0	0	0	0	1	0	0	0	0	0	0	0	1	1	1	1	1	0	0	1	0	0	1	0	0
g001466975		10	F	0	0	0	0	0		1	0	0	0	0	0	0	0	0	0	1	0	0	0	0	0	0	0	0	1	0	0	0	0	0	0	0	1	1	1	1	1	0	0	1	0	0	1	0	0
g001467105		8	W	0	0	0	0	0		1	1	0	0	0	0	0	0	0	0	1	0	0	0	0	0	0	0	0	1	0	0	0	0	0	0	0	0	1	0	1	1	0	0	1	0	0	0	0	0
g001467115		8	W	0	0	0	0	0		1	0	0	0	0	0	0	0	0	0	1	0	0	0	0	0	0	0	0	1	0	0	0	0	0	0	0	0	1	0	1	1	0	0	1	0	0	0	0	0
g001467225		2	B	0	0	0	0	0		1	0	0	0	0	0	0	0	0	0	1	1	0	0	0	0	0	0	0	1	0	0	1	1	0	0	1	1	1	1	1	1	0	0	1	0	1	1	0	0
g001467285		1	A	0	0	0	0	0		1	0	0	1	0	0	0	0	0	0	1	0	0	0	0	0	0	0	0	1	0	0	0	0	0	0	0	1	1	1	1	1	0	0	1	0	0	0	0	0
g001467325		11	G	0	0	0	0	0		0	0	0	0	0	0	0	0	0	0	0	0	0	0	0	0	0	0	0	0	0	0	0	0	0	0	0	0	0	0	1	0	0	0	1	0	0	0	0	0
g001467335		9	X	0	0	0	0	0		1	1	0	1	0	0	0	0	0	0	1	0	0	0	0	0	0	0	0	1	0	0	0	1	0	0	0	1	1	1	1	1	0	0	1	0	0	0	0	0
g001467365		2	B	0	0	0	0	0		1	0	0	0	0	0	0	0	0	0	1	0	0	0	0	0	0	0	0	1	0	0	1	1	0	0	1	1	1	1	1	1	0	0	1	0	0	1	0	0
g001482725		1	A	0	0	0	0	0		1	0	1	0	0	0	0	1	0	0	1	0	0	0	0	0	0	0	0	1	0	0	0	0	0	0	0	1	1	1	1	1	0	0	1	0	0	0	0	0
g001497495		2	B	0	0	0	0	0		1	0	0	0	0	0	0	0	0	0	1	1	0	0	0	0	0	0	0	1	0	0	1	1	0	0	1	1	1	1	1	1	0	0	1	0	1	1	0	0
g001497595		2	B	0	0	0	0	0		1	0	0	0	0	0	0	0	0	0	1	1	0	0	0	0	0	0	0	1	0	0	1	1	0	0	1	1	1	1	1	1	0	0	1	0	1	1	0	0
g001535725		1	A	Rosaceae	0	0	0	0		1	1	0	1	0	0	0	0	0	0	1	0	0	0	0	0	0	0	0	1	0	0	0	0	0	0	0	1	1	1	1	1	1	0	1	1	0	0	0	0
g001535735		8	W	cherry	0	0	0	0		1	0	0	0	0	0	0	0	0	0	1	0	0	0	0	0	0	0	0	1	0	0	0	1	1	0	1	0	1	0	1	1	0	0	1	0	1	1	1	1
g001535805		8	W	0	0	0	0	0		1	0	0	0	0	0	0	0	0	0	1	1	0	0	0	0	0	1	0	1	1	0	0	0	1	0	1	0	1	0	1	1	0	0	1	0	1	1	1	1
g001535815		8	W	0	0	0	0	0		1	0	0	0	0	0	0	0	0	0	1	1	0	0	0	0	0	1	0	1	1	0	0	0	1	0	1	0	1	0	1	1	0	0	1	0	0	1	1	1
g001535835		8	W	Rosaceae	0	0	0	0		1	0	0	0	0	0	0	0	0	0	1	1	1	1	0	0	0	1	0	1	0	0	0	0	1	0	1	0	0	0	1	1	0	0	1	0	0	0	1	1
g001535855		1	A	cherry	0	0	0	0		1	1	1	1	0	0	0	0	0	0	1	0	0	0	0	0	0	0	0	1	0	0	0	0	0	0	0	1	1	1	1	1	0	0	1	1	0	0	0	0
g001535905		9	X	Rosaceae	0	0	0	0		1	0	0	0	0	0	0	0	0	0	1	1	0	0	0	0	0	0	0	1	0	0	0	1	0	0	1	1	1	1	1	1	0	0	1	0	0	0	0	0
g001535915		8	W	0	0	0	0	0		1	0	0	0	1	0	0	0	0	1	1	0	0	0	0	0	0	0	0	1	1	0	0	0	1	0	1	0	1	0	1	1	0	0	1	0	0	1	1	1
g001535945		1	A	cherry	0	0	0	0		1	1	1	1	0	0	0	0	0	0	1	0	0	0	0	0	0	0	0	1	0	0	0	0	0	0	0	1	1	1	1	1	1	0	1	1	0	0	0	0
g001538055		8	W	Rosaceae	0	0	0	0		1	0	0	0	0	0	0	0	0	0	1	1	1	0	0	0	0	0	0	1	1	0	0	0	1	0	1	0	1	0	1	1	0	0	1	0	1	1	1	1
g001538085		8	W	0	0	0	0	0		1	0	0	0	1	0	0	0	1	0	1	0	1	0	0	0	0	0	0	0	1	0	0	0	1	0	1	0	1	0	1	1	0	1	1	0	0	1	1	1
g001538145		8	W	0	0	0	0	0		1	0	0	0	0	0	0	0	0	1	1	1	1	0	0	0	0	1	0	1	1	0	0	0	1	0	1	0	1	0	1	1	0	0	1	0	0	1	1	1
g001538155		8	W	0	0	0	0	0		1	0	0	0	0	0	0	0	0	0	1	1	1	0	0	0	0	1	0	1	1	0	0	1	1	0	1	0	1	0	1	1	0	0	1	0	0	1	1	1
g001538205		8	W	0	0	0	0	0		1	0	0	0	1	0	0	0	1	1	1	0	0	0	0	0	1	0	0	1	1	0	0	0	0	0	0	0	1	0	1	1	0	1	1	0	0	1	1	1
g001538245		8	W	0	0	0	0	0		1	0	0	0	0	0	0	0	1	1	1	0	0	0	0	0	1	1	0	1	1	0	0	0	1	0	1	0	1	0	1	1	0	1	1	0	0	1	1	1
g001538255		8	W	0	0	0	0	0		1	0	0	0	0	0	0	0	0	1	1	0	1	0	0	0	1	1	0	1	0	0	0	0	1	0	1	0	1	0	1	1	0	0	1	0	0	1	1	1
g001623415		1	A	0	0	0	0	0		1	1	0	1	0	0	0	0	0	0	1	0	0	0	0	0	0	0	0	1	0	0	0	0	0	0	0	0	1	0	1	1	0	0	1	0	0	0	0	0
g001642795		11	G	0	0	0	0	0		0	0	0	0	0	0	0	0	0	0	0	0	0	0	0	0	0	0	0	0	0	0	0	0	0	0	0	0	0	0	1	0	0	0	1	0	0	0	0	0
g001675375		1	A	0	0	0	0	0		1	1	1	1	0	0	0	1	0	0	1	0	0	0	0	0	0	0	0	1	0	0	0	0	0	0	0	0	1	0	1	1	0	0	1	0	0	0	0	0
g001675415		1	A	0	0	0	0	0		1	0	1	0	0	0	0	0	0	0	1	0	0	0	0	0	0	0	0	1	0	0	0	0	0	0	1	1	1	1	1	1	0	0	1	1	0	0	0	0
g001698815		23	AB	0	0	0	0	0		0	0	0	0	0	0	0	0	0	0	0	0	0	0	0	0	0	0	0	0	0	0	0	0	0	0	0	0	0	0	1	0	0	0	1	0	0	0	0	0
g001716855		11	G	0	0	0	0	0		0	0	0	0	0	0	0	0	0	0	0	0	0	0	0	0	0	0	0	0	0	0	0	0	0	0	0	0	0	0	1	0	0	0	1	0	0	0	0	0
g002003545		2	B	0	0	0	0	0		1	0	0	0	0	0	0	0	0	0	1	1	0	0	0	0	0	0	0	1	0	0	1	1	0	0	1	1	1	1	1	1	0	0	1	0	1	1	0	0
g002024285		2	B	0	0	0	0	0		1	0	0	0	0	0	0	0	1	1	1	0	0	0	0	1	1	1	0	1	0	0	0	1	0	0	1	1	1	1	1	1	0	1	1	0	0	1	1	1
g002068135		8	W	0	0	0	0	0		1	0	0	0	0	0	0	0	0	0	1	0	0	0	1	0	0	0	0	1	0	0	1	1	0	0	0	1	1	1	1	1	0	0	1	0	1	1	0	0
g002087235		36	AJ	0	0	0	0	0		1	0	0	0	0	0	0	0	0	0	1	0	0	0	0	0	0	0	0	1	0	1	0	0	0	0	0	0	0	0	1	1	0	0	1	0	0	1	0	0
g002093745		19	Z	0	0	0	0	0		1	0	0	0	0	0	0	0	0	0	1	0	0	0	0	0	0	0	0	0	0	0	0	0	0	0	0	0	1	0	1	1	0	0	1	0	0	0	0	0
g002111835		2	B	0	0	0	0	0		1	0	0	0	0	0	0	0	1	1	1	0	0	0	0	1	0	1	0	1	0	0	0	1	0	0	1	1	1	1	1	1	0	0	1	0	0	1	0	1
g002115545		8	W	0	0	0	0	0		1	0	0	0	0	0	0	0	0	0	1	1	0	0	0	0	0	0	0	1	1	0	0	0	1	0	1	0	1	0	1	1	0	0	1	0	0	1	1	1
g002158995		12	Y	0	0	0	0	0		0	0	0	0	0	0	0	0	0	0	0	0	0	0	0	0	0	0	0	0	0	0	0	0	0	0	0	0	0	0	1	0	0	0	1	0	0	0	0	0
g002174875		2	B	0	0	0	0	0		1	0	0	0	0	0	0	0	1	1	1	0	0	0	0	1	1	1	0	1	0	0	0	1	0	0	1	1	1	1	1	1	0	1	1	0	0	1	1	1
g002174905		2	B	0	0	0	0	0		1	0	0	0	0	0	0	0	1	1	1	0	0	0	0	1	1	1	0	1	0	0	0	1	0	0	1	1	1	1	1	1	0	1	1	0	0	1	1	1
g002174995		2	B	0	0	0	0	0		1	0	0	0	0	0	0	0	1	1	1	0	0	0	0	1	1	1	0	1	0	0	0	1	0	0	1	1	1	1	1	1	0	1	1	0	0	1	1	1
g002175005		2	B	0	0	0	0	0		0	0	0	0	0	0	0	0	1	1	0	0	0	0	0	1	1	1	0	1	0	0	0	1	0	0	1	1	1	1	1	1	0	1	1	0	0	1	1	1
g002261495		2	B	0	0	0	0	0		1	0	0	0	0	0	0	0	1	1	1	0	0	0	0	1	1	1	0	1	0	0	0	1	0	0	1	1	1	1	1	1	0	1	1	0	0	1	0	1
g002269785		8	W	0	0	0	0	0		1	0	0	0	0	0	0	0	0	0	1	1	1	0	0	0	0	0	0	1	1	0	0	1	1	0	1	0	1	0	1	1	0	0	1	0	0	1	1	1
g002269885		8	W	0	0	0	0	0		1	0	0	0	0	0	0	0	0	0	1	1	0	0	0	0	0	1	0	1	1	0	0	0	1	0	1	0	1	0	1	1	0	0	1	0	0	1	1	1
g002270015		8	W	0	0	0	0	0		1	0	0	0	0	0	0	0	0	0	1	1	0	0	0	0	0	1	0	1	1	0	0	0	0	0	1	0	1	0	1	1	0	0	1	0	0	1	1	1
g002318645		7	E	0	0	0	0	0		0	0	0	0	0	0	0	0	0	0	0	0	0	0	0	0	0	0	0	0	0	0	0	0	0	0	0	0	1	0	1	0	0	0	1	0	0	0	0	0
g002318665		1	A	0	0	0	0	0		1	0	0	0	0	0	0	0	0	0	1	0	0	0	0	0	0	0	0	1	0	0	0	0	0	0	1	1	1	1	1	1	1	0	1	0	0	0	0	0
g002318725		1	A	0	0	0	0	0		1	1	0	1	0	0	0	0	0	0	1	0	0	0	0	0	0	0	0	1	0	0	0	0	0	0	0	1	1	1	1	1	1	0	1	1	1	0	0	0
g002318735		9	X	0	0	0	0	0		1	1	0	1	0	0	0	0	0	0	1	0	0	0	0	0	0	0	0	1	0	0	0	1	0	0	0	1	1	1	1	1	0	0	1	0	0	0	0	0
g002318745		7	E	0	0	0	0	0		0	1	0	0	0	0	0	0	0	0	0	0	0	0	0	0	0	0	0	0	0	0	0	0	0	0	0	0	1	0	1	0	0	0	1	0	0	0	0	0
g002318805		9	X	0	0	0	0	0		1	1	0	1	0	0	0	0	0	0	1	0	0	0	0	0	0	0	0	1	0	0	0	1	0	0	0	1	1	1	1	1	0	0	1	0	0	0	0	0
g002318815		1	A	0	0	0	0	0		1	1	0	1	0	0	0	0	0	0	1	0	0	0	0	0	0	0	0	1	0	0	0	0	0	0	0	1	1	1	1	1	1	0	1	1	0	0	0	0
g002318825		1	A	0	0	0	0	0		1	0	1	0	0	0	0	0	0	0	1	0	0	0	0	0	0	0	0	1	0	0	0	0	0	0	0	1	1	1	1	1	0	0	1	0	0	0	0	0
g002318875		1	A	0	0	0	0	0		1	0	0	0	0	0	0	1	0	0	1	0	0	0	0	0	0	0	0	1	0	0	0	0	0	0	0	1	1	1	1	1	0	0	0	0	0	0	0	0
g002318885		7	E	0	0	0	0	0		0	1	0	0	0	0	0	0	0	0	0	0	0	0	0	0	0	0	0	0	0	0	0	0	0	0	1	0	1	0	1	0	0	0	1	0	0	0	0	0
g002318895		9	X	0	0	0	0	0		1	1	0	1	0	0	0	0	0	0	1	0	0	0	0	0	0	0	0	1	0	0	0	1	0	0	0	1	1	1	1	1	0	0	1	0	0	0	0	0
g002323035		7	E	0	0	0	0	0		0	0	0	0	0	0	0	0	0	0	0	0	0	0	0	0	0	0	0	0	0	0	0	0	0	0	0	0	1	0	1	0	0	0	1	0	0	0	0	0
g002406485		11	G	0	0	0	0	0		0	0	0	0	0	0	0	0	0	0	0	0	0	0	0	0	0	0	0	0	0	0	0	0	0	0	0	0	0	0	1	0	0	0	1	0	0	0	0	0
g002699825		2	B	Prunus	0	0	0	0		1	0	0	0	0	0	0	0	0	0	1	0	0	0	0	0	0	0	0	1	0	0	1	0	1	0	0	1	1	1	1	1	0	0	1	0	1	1	1	1
g002699845		1	A	Prunus	0	0	0	0		1	1	1	0	0	0	0	1	0	0	1	0	0	0	0	0	0	0	0	1	0	0	0	0	0	0	1	1	1	1	1	1	0	0	1	0	0	0	0	0
g002699885		2	B	Prunus	0	0	0	0		1	0	0	0	1	0	0	0	0	1	1	0	0	0	0	0	0	0	1	1	0	0	1	1	0	0	1	1	1	1	1	1	0	0	1	0	1	1	1	1
g002699965		9	X	0	0	0	0	0		1	1	0	1	0	0	0	0	0	0	1	0	0	0	0	0	0	0	0	1	0	0	0	1	0	0	0	1	1	1	1	1	0	0	1	0	0	0	0	0
g002699985		21	AA	cherry	0	0	0	0		0	0	0	0	0	0	0	0	0	0	0	0	0	0	0	0	0	0	0	0	0	0	0	0	0	0	0	0	0	0	1	0	0	0	1	0	0	0	0	0
g002700065		8	W	Prunus	0	0	0	0		1	0	0	0	0	0	0	0	0	0	1	1	0	0	0	0	0	0	0	1	0	0	0	0	1	0	1	0	1	0	1	1	0	0	1	0	0	1	1	1
g002723575		38	AL	Prunus	0	0	0	0		0	0	0	0	0	0	0	0	0	0	0	0	0	0	0	0	0	0	0	0	0	0	0	0	0	0	0	0	0	0	1	0	0	0	1	0	0	0	0	0
g002736925		8	W	cherry	0	0	0	0		1	0	0	0	0	0	0	0	0	0	1	0	0	0	0	0	0	0	0	1	0	0	0	1	1	0	1	0	1	0	1	1	0	0	1	0	1	1	1	1
g002762615		2	B	0	0	0	0	0		1	0	0	0	0	0	0	0	1	1	1	0	0	0	0	1	1	1	0	1	0	0	0	1	0	0	1	1	1	1	1	1	0	1	1	0	0	1	0	1
g002763655		2	B	0	0	0	0	0		1	0	0	0	0	0	0	0	1	1	1	0	0	0	0	1	1	1	0	1	0	0	0	1	0	0	1	1	1	1	1	1	0	1	1	0	0	1	0	1
g002890475		2	B	0	0	0	0	0		1	0	0	0	0	0	0	0	1	1	1	0	0	0	0	1	1	1	0	1	0	0	0	1	0	0	1	1	1	1	1	1	0	1	1	0	0	1	1	1
g002890485		2	B	0	0	0	0	0		1	0	0	0	0	0	0	0	1	1	1	0	0	0	0	1	1	1	0	1	0	0	0	1	0	0	1	1	1	1	1	1	0	1	1	0	0	1	1	1
g002905685	Psm R1-5244	8	W	cherry	0	0	0	0		1	0	0	0	0	0	0	0	0	1	1	0	0	0	0	0	0	1	0	1	0	0	0	1	1	0	1	0	1	0	1	1	0	0	1	0	1	1	1	1
g002905755		8	W	cherry	0	0	0	0		1	0	0	0	1	0	0	0	0	1	1	1	0	0	0	0	0	1	1	1	1	0	0	0	1	0	1	0	1	0	1	1	0	0	1	0	1	1	0	1
g002905795	Psm R2leaf	2	B	cherry	0	0	0	0		1	0	0	0	0	0	1	0	0	0	1	0	0	0	0	0	0	0	0	1	0	0	1	0	1	0	1	1	1	1	1	1	0	0	1	0	1	1	1	1
g002905815	Pss 9097	1	A	cherry	0	0	0	0		1	1	1	1	0	0	0	0	0	0	1	0	0	0	0	0	1	0	0	1	0	0	0	0	1	0	1	1	1	1	1	1	0	0	1	1	1	0	0	0
g002905835	Pss 9644	1	A	cherry	0	0	0	0		1	1	1	1	0	0	0	0	0	0	1	0	0	0	0	0	1	0	0	1	0	0	0	0	1	0	1	1	1	1	1	1	0	0	1	1	1	0	0	0
g002905875	Psm R15300	8	W	Prunus	0	0	0	0		1	0	0	0	1	0	0	0	0	1	1	1	0	0	0	0	0	1	0	1	1	0	0	0	1	0	1	0	1	0	1	1	0	0	1	0	1	1	0	1
g002905935		1	A	Prunus	0	0	0	0		1	0	1	1	0	0	0	1	0	0	1	0	0	0	0	0	0	0	0	1	0	0	0	0	0	0	0	1	1	1	1	1	0	0	1	0	0	0	0	0
g002905975		1	A	cherry	0	0	0	0		1	0	1	1	0	0	0	1	0	0	1	0	0	0	0	0	0	0	0	1	0	0	0	0	0	0	1	1	1	1	1	1	0	0	1	0	0	0	0	0
g002906015	Pss 9654	1	A	Prunus	0	0	0	0		1	1	0	1	0	0	0	0	0	0	1	0	0	0	0	0	1	0	0	1	0	0	0	0	1	0	0	1	1	1	1	1	0	0	1	1	1	0	0	0
g002906035		2	B	Prunus	0	0	0	0		1	0	0	0	0	0	0	0	0	0	1	0	0	0	0	0	0	0	0	1	0	0	1	1	0	0	1	1	1	1	1	1	0	0	1	0	0	1	0	0
g002906055		2	B	0	0	0	0	0		1	0	0	0	0	0	0	0	1	0	1	0	0	0	0	1	0	0	0	1	0	0	1	1	0	0	1	1	1	1	1	1	0	0	1	0	0	1	0	0
g002906135		2	B	0	0	0	0	0		1	0	0	0	0	0	0	0	0	0	1	0	0	0	0	0	1	0	0	1	0	0	1	0	0	0	1	1	1	1	1	1	0	0	1	0	0	1	0	0
g002916225		1	A	cherry	0	0	0	0		1	0	1	0	0	0	0	0	0	0	1	0	0	0	0	0	0	0	0	1	0	0	0	0	0	0	0	1	1	1	1	1	0	0	1	0	0	0	0	0
g002916255		1	A	cherry	0	0	0	0		1	1	1	0	0	0	0	1	0	0	1	0	0	0	0	0	0	0	0	1	0	0	0	0	0	0	0	1	1	1	1	1	0	0	1	0	0	0	0	0
g002916275		1	A	cherry	0	0	0	0		1	1	0	1	0	0	0	0	0	0	1	0	0	0	0	0	1	0	0	1	0	0	0	0	1	0	0	1	1	1	1	1	0	0	1	1	1	0	0	0
g002916335		1	A	cherry	0	0	0	0		1	0	0	0	0	0	0	1	0	0	1	1	0	0	0	0	0	0	0	1	0	0	0	0	0	0	0	1	1	1	1	1	0	0	1	0	0	0	0	0
g002916375		1	A	cherry	0	0	0	0		1	0	0	0	0	0	0	1	0	0	1	0	0	0	0	0	0	0	0	1	0	0	0	0	0	0	0	1	1	1	1	1	0	0	1	0	0	0	0	0
g002917155		1	A	0	0	0	0	0		1	1	0	1	0	0	0	1	0	0	1	1	0	0	0	0	1	0	0	1	1	0	0	0	0	0	1	1	1	1	1	1	0	0	1	1	1	0	0	0
g002917175		9	X	0	0	0	0	0		1	1	1	1	0	0	0	0	0	0	1	0	0	0	0	0	0	0	0	1	0	0	0	1	0	0	0	1	1	1	1	1	0	0	1	0	0	0	0	0
g002917195		1	A	0	0	0	0	0		1	1	1	1	0	0	0	1	0	0	1	1	0	0	0	0	0	0	0	1	1	0	0	0	0	0	1	1	1	1	1	1	0	0	1	1	1	0	0	0
g002939285		1	A	0	0	0	0	0		1	1	1	1	0	0	0	0	0	0	1	0	0	0	0	0	0	0	0	1	0	0	0	0	0	0	0	1	1	1	1	1	1	0	1	1	0	0	0	0
g002966555		2	B	0	0	0	0	0		1	0	0	0	1	0	0	1	0	1	1	1	0	0	0	0	0	0	1	1	0	0	1	1	0	0	1	1	1	1	1	1	0	0	1	0	0	1	0	0
g003047185		1	A	0	0	0	0	0		1	1	1	0	0	0	0	0	0	0	1	0	0	0	0	0	0	0	0	1	0	0	0	0	1	0	0	1	1	1	1	1	0	0	1	0	0	0	0	0
g003201385		1	A	0	0	0	0	0		1	1	0	1	0	0	0	0	0	0	1	0	0	0	0	0	0	0	0	1	0	0	0	0	0	0	1	1	1	1	1	1	1	0	1	1	1	0	0	0
g003205935		1	A	0	0	0	0	0		1	0	0	0	0	0	0	1	0	0	1	0	0	0	0	0	1	0	0	1	0	0	0	1	0	0	1	1	1	0	1	1	1	0	1	0	0	0	0	0
g003205965		1	A	0	0	0	0	0		1	0	0	0	0	0	0	1	0	0	1	0	0	0	0	0	1	0	0	1	0	0	0	1	0	0	1	1	1	0	1	1	1	0	1	0	0	0	0	0
g003253455		1	A	0	0	0	0	0		1	1	0	1	0	0	0	0	0	0	1	0	0	0	0	0	0	0	0	1	0	0	0	0	1	0	0	1	1	1	1	1	0	0	1	1	0	0	0	0
g900074915		9	X	Prunus	0	0	0	0		1	0	0	0	0	0	0	0	0	0	1	0	0	0	0	0	0	0	0	1	1	0	0	0	0	0	1	1	1	1	1	1	0	0	1	0	1	0	1	1
g900099665		9	X	0	0	0	0	0		1	1	1	1	0	0	0	0	0	0	1	0	0	0	0	0	0	0	0	1	0	0	0	1	0	0	0	1	1	1	1	1	0	0	1	0	1	0	0	0
g900100365		27	AD	0	0	0	0	0		1	0	0	0	0	0	0	0	1	1	1	0	1	0	0	1	0	0	0	1	1	0	0	1	0	0	1	0	1	0	1	1	0	0	1	1	0	1	1	0
g900103225		7	E	0	0	0	0	0		0	1	1	0	0	0	0	0	0	0	0	0	0	0	0	0	0	0	0	0	0	0	0	0	0	0	0	0	1	0	1	0	0	0	1	0	0	0	0	0
g900105295		9	X	0	0	0	0	0		1	1	1	1	0	0	0	0	0	0	1	0	0	0	0	0	0	0	0	1	0	0	0	1	0	0	0	1	1	1	1	1	0	0	1	0	0	0	0	0
g900107345		2	B	0	0	0	0	0		1	0	0	0	0	0	0	0	0	1	1	0	0	0	0	0	1	0	0	1	0	0	1	0	0	0	1	1	1	1	1	1	0	0	1	0	0	1	1	0
g900113535		1	A	0	0	0	0	0		1	0	1	0	0	0	0	0	0	0	1	0	0	0	0	0	0	0	0	1	0	0	0	0	0	0	0	1	1	1	1	1	0	0	1	0	0	0	0	0
g900113625		1	A	0	0	0	0	0		1	0	1	0	0	0	0	0	0	0	1	0	0	0	0	0	0	0	0	1	0	0	0	0	0	0	0	1	1	1	1	1	0	0	1	0	0	0	0	0
g900114665		27	AD	0	0	0	0	0		1	0	0	0	0	0	0	0	1	0	1	0	0	0	0	0	1	0	0	1	0	0	1	1	0	0	0	1	1	0	1	1	0	1	1	1	0	1	0	1
g900115275		1	A	0	0	0	0	0		1	1	0	1	0	0	0	0	0	0	1	0	0	0	0	0	1	0	0	1	0	0	0	0	0	0	0	1	1	1	1	1	0	0	1	0	0	0	1	1
g900119195		9	X	0	0	0	0	0		1	1	0	1	0	0	0	0	0	0	1	0	0	0	0	0	0	0	0	1	0	0	0	1	0	0	0	1	1	1	1	1	0	0	1	0	0	0	0	0
g900143095		28	AE	0	0	0	0	0		1	0	0	0	0	0	0	0	0	0	1	0	0	0	0	0	0	0	0	1	0	0	0	0	0	0	0	0	0	0	1	0	0	0	1	0	0	0	0	0
g900184295		11	G	Prunus	0	0	0	0		0	0	0	0	0	0	0	0	0	0	0	0	0	0	0	0	0	0	0	0	0	0	0	0	0	0	0	0	0	0	1	0	0	0	1	0	0	0	0	0
g900187465		5	V	0	0	0	0	0		0	0	0	0	0	0	0	0	0	0	0	0	0	0	0	0	0	0	0	0	0	0	0	0	0	0	0	0	0	0	1	0	0	0	1	0	0	0	0	0
g900187575		32	AG	0	0	0	0	0		0	0	0	0	0	0	0	0	0	0	0	0	0	0	0	0	0	0	0	0	0	0	0	0	0	0	0	0	0	0	1	0	0	0	1	0	0	0	0	0
g900235815		8	W	cherry	0	0	0	0		1	0	0	0	0	0	0	0	0	0	1	0	0	0	0	0	0	0	0	1	0	0	0	1	1	0	1	0	1	0	1	1	0	0	1	0	1	1	1	1
g900235825		1	A	cherry	0	0	0	0		1	1	1	1	0	0	0	0	0	0	1	0	0	0	0	0	0	0	0	1	0	0	0	0	1	0	1	1	1	1	1	1	1	0	1	1	0	0	0	0
g900235835		2	B	cherry	0	0	0	0		1	0	0	0	0	0	0	0	1	1	1	0	0	0	0	0	0	0	0	1	1	0	1	1	0	0	1	1	1	1	1	1	0	0	1	0	1	1	0	1
g900235855		2	B	Prunus	0	0	0	0		1	0	0	0	0	0	0	0	1	1	1	0	0	0	0	0	0	0	1	1	1	0	1	1	0	0	0	1	1	1	1	1	0	0	1	0	0	1	1	1
g900235865		1	A	cherry	0	0	0	0		1	1	1	1	0	0	0	0	0	0	1	0	0	0	0	0	1	0	0	1	0	0	0	0	1	0	1	1	1	1	1	1	0	0	1	1	1	0	0	0
g900235905		2	B	cherry	0	0	0	0		1	0	0	0	0	0	0	0	0	0	1	0	0	0	0	0	0	0	0	1	0	0	1	0	1	0	0	1	1	1	1	1	0	0	1	0	0	1	0	0
g900289095		2	B	cherry	0	0	0	0		1	0	0	0	0	0	0	0	0	0	1	0	0	0	0	0	0	0	0	1	0	0	1	0	1	0	0	1	1	1	1	1	0	0	1	0	1	1	1	1
g900289125		8	W	cherry	0	0	0	0		1	0	0	0	0	0	0	0	0	0	1	0	0	0	0	0	0	0	0	1	0	0	0	1	1	0	1	0	1	0	1	1	0	0	1	0	1	1	1	1
g900289135		8	W	Prunus	0	0	0	0		1	0	0	0	0	0	0	0	0	0	1	1	0	0	0	0	0	0	0	1	0	0	0	0	1	0	1	0	1	0	1	1	0	0	1	0	0	1	1	1
g000007565	P. putida KT2440	37	AK
[truncated: 67 more columns]

## Sheet: Key
Column	Information
* species number	Species ID number from ANI 95% analysis
** species letter for figure	Species ID number from ANI 95% analysis given a letter to make the figure clear (not to confuse with known phylogroup numbers)
*** Tree ID	Unique code given for each tree during randomisation analysis
