# Supplementary material for: Genomic and functional analysis of phage‐mediated horizontal gene transfer in Pseudomonas syringae on the plant surface
Source: New Phytol. 2022 Dec 2;237(3):959–73. doi: 10.1111/nph.18573 (PMC10107160; doi:10.1111/nph.18573)
Supplement: Supplementary file 3 — Table S7 Results of Prophage Hunter analysis for hopAR1 gene‐containing regions. Please note: Wiley is not responsible for the content or functionality of any Supporting Information supplied by the authors. Any queries (other than missing material) should be directed to the New Phytologist Central Office. [file NPH-237-959-s002.xlsx]

## Sheet: Legend
Table S7. Results of Prophage Hunter analysis for hopAR1 gene-containing regions.

## Sheet: Table S7
New Phytologist Supporting Information
Article title: Genomic and functional analysis of phage mediated horizontal gene transfer in Pseudomonas syringae on the plant surface
Authors: Michelle T. Hulin, Mojgan Rabiey, Ziyue Zeng, Andrea Vadillo Dieguez, Sophia Bellamy, Phoebe Swift, John W. Mansfield, Robert W. Jackson and Richard J. Harrison
Article acceptance date: October 19th 2022
	Prophage Hunter								PHASTER
Both methods	Sequence ID	Start	End	Length	Category	Score	Closest phage	Gene number	PHASTER	REGION_LENGTH	COMPLETENESS(score)	SPECIFIC_KEYWORD	REGION_POSITION	TRNA_NUM	TOTAL_PROTEIN_NUM	PHAGE_HIT_PROTEIN_NUM	HYPOTHETICAL_PROTEIN_NUM	PHAGE+HYPO_PROTEIN_PERCENTAGE	BACTERIAL_PROTEIN_NUM	ATT_SITE_SHOWUP	PHAGE_SPECIES_NUM	MOST_COMMON_PHAGE_NAME(hit_genes_count)	FIRST_MOST_COMMON_PHAGE_NUM	FIRST_MOST_COMMON_PHAGE_PERCENTAGE	GC_PERCENTAGE
	1-10F	3432	17170	13739	Inactive	0.04	Cyanophage S-RIM14	9
y	1-10F	18248	49638	31391	Ambiguous	0.79	Pseudomonas phage phiPSA1	40	y	23.8Kb	questionable(90)	tail,head,capsid,portal,terminase	1-10F:25769-49664	0	31	23	8	1	0	no	12	PHAGE_Pseudo_phiPSA1_NC_024365(9),PHAGE_Entero_CAjan_NC_028776(3),PHAGE_Burkho_Bcep176_NC_007497(3),PHAGE_Entero_mEp235_NC_019708(3),PHAGE_Entero_HK140_NC_019710(2),PHAGE_Pseudo_phi2_NC_030931(2),PHAGE_Entero_BP_4795_NC_004813(2),PHAGE_Escher_Seurat_NC_027378(2),PHAGE_Pseudo_YMC11/02/R656_NC_028657(2),PHAGE_Entero_HK022_NC_002166(2),PHAGE_Pantoe_vB_PagS_Vid5_NC_042120(2),PHAGE_Escher_slur01_NC_02…	9	0.2903	0.5908
	1-12B	16	15096	15081	Inactive	0.03	Cyanophage S-RIM14	12
	1-12B	77	31799	31723	Inactive	0.08	Pseudomonas phage phiPSA1	32
y	1-12B	19643	57320	37678	Active	0.8	Pseudomonas phage phiPSA1	50	y	31.6Kb	intact(130)	tail,head,capsid,portal,terminase,integrase	1-12B:25414-57109	0	43	31	12	1	0	yes	18	PHAGE_Pseudo_phiPSA1_NC_024365(10),PHAGE_Entero_CAjan_NC_028776(3),PHAGE_Pseudo_F10_NC_007805(3),PHAGE_Escher_Seurat_NC_027378(3),PHAGE_Pseudo_YMC11/02/R656_NC_028657(3),PHAGE_Burkho_Bcep176_NC_007497(3),PHAGE_Entero_mEp235_NC_019708(3),PHAGE_Entero_HK140_NC_019710(2),PHAGE_Pseudo_phi2_NC_030931(2),PHAGE_Entero_BP_4795_NC_004813(2),PHAGE_Pseudo_PAJU2_NC_011373(2),PHAGE_Salmon_PVP_SE1_NC_016071(2)…	10	0.2325	0.5874
	3-3C	26158	53083	26926	Inactive	0.03	Escherichia phage phAPEC8	21
	3-3C	33162	55482	22321	Inactive	0.09	Sphingobium phage Lacusarx	19
	3-3C	36540	58028	21489	Inactive	0.1	N/A	17
	4-10A	2013	16964	14952	Inactive	0.07	Gordonia phage GTE5	13
	4-10A	26218	40449	14232	Inactive	0.09	Pseudomonas phage phiAH14b	14
	4-10C	6166	20112	13947	Inactive	0.18	Pseudomonas phage phiAH14b	15
	4-10C	5102	23854	18753	Inactive	0.35	Pseudomonas phage phiAH14b	20
	4-10F	2014	16965	14952	Inactive	0.07	Gordonia phage GTE5	13
	4-10F	26219	40450	14232	Inactive	0.09	Pseudomonas phage phiAH14b	14
	4-10F	62860	89785	26926	Inactive	0.03	Escherichia phage phAPEC8	21
	4-10F	69864	92184	22321	Inactive	0.09	Sphingobium phage Lacusarx	19
	4-10F	73242	94730	21489	Inactive	0.1	N/A	17
	4-12E	8248	22194	13947	Inactive	0.18	Pseudomonas phage phiAH14b	15
	4-12E	7184	25936	18753	Inactive	0.35	Pseudomonas phage phiAH14b	20
	4-2D	748	18632	17885	Inactive	0.14	Pseudomonas phage PaBG	17
	4-2D	13991	54600	40610	Inactive	0.06	Escherichia phage phAPEC8	41
	4-2D	33453	50662	17210	Inactive	0.01	Escherichia phage phAPEC8	13
	4-2F	2014	16965	14952	Inactive	0.07	Gordonia phage GTE5	13
	4-2F	26219	40450	14232	Inactive	0.09	Pseudomonas phage phiAH14b	14
	4-2F	26332	42535	16204	Inactive	0.15	Pseudomonas phage PaBG	18
	4-2H	2030	16981	14952	Inactive	0.07	Gordonia phage GTE5	13
	4-2H	26235	40466	14232	Inactive	0.09	Pseudomonas phage phiAH14b	14
	4-3H	2014	16965	14952	Inactive	0.07	Gordonia phage GTE5	13
	4-3H	26219	40450	14232	Inactive	0.09	Pseudomonas phage phiAH14b	14
	4-3H	62860	89785	26926	Inactive	0.03	Escherichia phage phAPEC8	21
	4-3H	69864	92184	22321	Inactive	0.09	Sphingobium phage Lacusarx	19
	4-3H	73242	94730	21489	Inactive	0.1	N/A	17
	4-4B	2014	16965	14952	Inactive	0.07	Gordonia phage GTE5	13
	4-4B	26219	40450	14232	Inactive	0.09	Pseudomonas phage phiAH14b	14
	4-4B	62860	89785	26926	Inactive	0.03	Escherichia phage phAPEC8	21
	4-4B	69864	92184	22321	Inactive	0.09	Sphingobium phage Lacusarx	19
	4-4B	73242	94730	21489	Inactive	0.1	N/A	17
	4-4G	2243	20527	18285	Inactive	0.07	N/A	16
	4-4G	29800	43746	13947	Inactive	0.18	Pseudomonas phage phiAH14b	15
	4-4G	58318	78718	20401	Inactive	0.01	Escherichia phage phAPEC8	17
	4-4G	72306	85964	13659	Inactive	0.03	Arthrobacter phage Abidatro	10
	4-5C	2030	16981	14952	Inactive	0.07	Gordonia phage GTE5	13
	4-5C	26235	40466	14232	Inactive	0.09	Pseudomonas phage phiAH14b	14
	4-5C	53182	79179	25998	Inactive	0.01	Escherichia phage phAPEC8	24
	4-5C	63583	80792	17210	Inactive	0.01	Escherichia phage phAPEC8	13
	4-6C	2038	16989	14952	Inactive	0.07	Gordonia phage GTE5	13
	4-6C	26243	40474	14232	Inactive	0.1	Pseudomonas phage phiAH14b	14
	4-6C	62881	89806	26926	Inactive	0.03	Escherichia phage phAPEC8	21
	4-6C	69885	92205	22321	Inactive	0.09	Sphingobium phage Lacusarx	19
	4-6C	73263	94751	21489	Inactive	0.1	N/A	17
	4-7C	60	17931	17872	Inactive	0.16	Pseudomonas phage PaBG	17
	4-7C	2696	17057	14362	Inactive	0.44	Pseudomonas phage PaBG	13
	4-7C	16507	41430	24924	Inactive	0.07	Escherichia phage phAPEC8	26
	4-8B	14538	28769	14232	Inactive	0.09	Pseudomonas phage phiAH14b	14
	4-8B	14651	30854	16204	Inactive	0.15	Pseudomonas phage PaBG	18
	4-8H	1371	17090	15720	Active	0.89	Pseudomonas phage PaBG	16
	4-9B	13377	27323	13947	Inactive	0.18	Pseudomonas phage phiAH14b	15
	4-9B	12313	31065	18753	Inactive	0.35	Pseudomonas phage phiAH14b	20
	5-10A	1481	15283	13803	Inactive	0.07	Gordonia phage GTE5	13
	5-10A	23171	37117	13947	Inactive	0.18	Pseudomonas phage phiAH14b	15
	5-10A	22107	40859	18753	Inactive	0.35	Pseudomonas phage phiAH14b	20
	5-10D	3217	21501	18285	Inactive	0.07	N/A	16
	5-10D	30774	44720	13947	Inactive	0.18	Pseudomonas phage phiAH14b	15
	5-10D	59292	79692	20401	Inactive	0.01	Escherichia phage phAPEC8	17
	5-10D	73280	86938	13659	Inactive	0.03	Arthrobacter phage Abidatro	10
	5-10F	2014	16965	14952	Inactive	0.07	Gordonia phage GTE5	13
	5-10F	26219	40450	14232	Inactive	0.09	Pseudomonas phage phiAH14b	14
	5-10F	62860	89785	26926	Inactive	0.03	Escherichia phage phAPEC8	21
	5-10F	69864	92184	22321	Inactive	0.09	Sphingobium phage Lacusarx	19
	5-10F	73242	94730	21489	Inactive	0.1	N/A	17
	5-1G	2826	16772	13947	Inactive	0.18	Pseudomonas phage phiAH14b	15
	5-1G	1762	20514	18753	Inactive	0.35	Pseudomonas phage phiAH14b	20
	5-2A	4852	23136	18285	Inactive	0.07	N/A	16
	5-2A	32409	46355	13947	Inactive	0.18	Pseudomonas phage phiAH14b	15
	5-2A	60927	81327	20401	Inactive	0.01	Escherichia phage phAPEC8	17
	5-2A	74915	88573	13659	Inactive	0.03	Arthrobacter phage Abidatro	10
	5-2C	4762	18708	13947	Inactive	0.18	Pseudomonas phage phiAH14b	15
	5-2C	3698	22450	18753	Inactive	0.35	Pseudomonas phage phiAH14b	20
	5-2G	268	14070	13803	Inactive	0.07	Gordonia phage GTE5	13
	5-2G	21958	35911	13954	Inactive	0.17	Pseudomonas phage phiAH14b	15
	5-2G	22071	37983	15913	Inactive	0.24	Pseudomonas phage PaBG	18
	5-3A	313	10735	10423	Active	0.93	Pseudomonas phage PaBG	9
	5-3C	273	14075	13803	Inactive	0.07	Gordonia phage GTE5	13
	5-3C	21963	35916	13954	Inactive	0.17	Pseudomonas phage phiAH14b	15
	5-3C	22076	37988	15913	Inactive	0.24	Pseudomonas phage PaBG	18
	5-7A	506	15185	14680	Inactive	0.19	Pseudomonas phage PaBG	16
	5-7A	6026	20393	14368	Inactive	0.47	Pseudomonas phage PaBG	14
	5-7C	268	14070	13803	Inactive	0.07	Gordonia phage GTE5	13
	5-7C	21958	35911	13954	Inactive	0.17	Pseudomonas phage phiAH14b	15
	5-7C	22071	37983	15913	Inactive	0.24	Pseudomonas phage PaBG	18
	5-7F	1949	20233	18285	Inactive	0.07	N/A	16
	5-7F	29506	43452	13947	Inactive	0.18	Pseudomonas phage phiAH14b	15
	5-7F	58024	78424	20401	Inactive	0.01	Escherichia phage phAPEC8	17
	5-7F	72012	85670	13659	Inactive	0.03	Arthrobacter phage Abidatro	10
	5-7H	278	12990	12713	Inactive	0.12	Pseudomonas phage PaBG	14
	5-7H	3344	17711	14368	Inactive	0.47	Pseudomonas phage PaBG	14
	5-8G	268	14070	13803	Inactive	0.07	Gordonia phage GTE5	13
	5-8G	21958	35911	13954	Inactive	0.17	Pseudomonas phage phiAH14b	15
	5-8G	22071	37983	15913	Inactive	0.24	Pseudomonas phage PaBG	18
	5-9D	2010	16961	14952	Inactive	0.07	Gordonia phage GTE5	13
	5-9D	26215	40446	14232	Inactive	0.09	Pseudomonas phage phiAH14b	14
	6-6H	3509	21793	18285	Inactive	0.07	N/A	16
	6-6H	31066	45012	13947	Inactive	0.18	Pseudomonas phage phiAH14b	15
	7-1C	710	11091	10382	Inactive	0.07	Pseudomonas phage YMC11/11/R1836	11
	7-1C	6536	20894	14359	Inactive	0.45	Pseudomonas phage PaBG	14
	GCA_000275945.1_ASM27594v1_genomic	13	20417	20405	Inactive	0.06	N/A	23
	GCA_000275945.1_ASM27594v1_genomic	26362	39375	13014	Inactive	0.17	Pseudomonas phage phiAH14a	15
	GCA_000275945.1_ASM27594v1_genomic	18494	42650	24157	Inactive	0.07	Pseudomonas phage phiAH14a	21
	GCA_000344355.2_ASM34435v2_genomic	13116	28489	15374	Inactive	0	Moraxella phage Mcat6	5
	GCA_000344355.2_ASM34435v2_genomic	31263	60430	29168	Inactive	0.13	Salmonella phage SJ46	29
	GCA_000344355.2_ASM34435v2_genomic	45967	76197	30231	Inactive	0.27	Acidithiobacillus phage AcaML1	32
	GCA_000344535.1_ICMP18807v1.0_genomic	36571	58446	21876	Inactive	0.17	Pseudomonas phage DVM-2008	22
	GCA_000344535.1_ICMP18807v1.0_genomic	56535	72011	15477	Inactive	0	N/A	11
	GCA_000416465.2_ASM41646v2_genomic	5753	37820	32068	Inactive	0.01	Deftia phage phiW-14	29
	GCA_000416465.2_ASM41646v2_genomic	15704	42866	27163	Inactive	0.02	Salicola phage SCTP-2	21
	GCA_000416465.2_ASM41646v2_genomic	29614	52607	22994	Inactive	0.06	Salmonella phage SJ46	17
	GCA_000416805.1_ASM41680v1_genomic	2457	17058	14602	Inactive	0.24	Pseudomonas phage DVM-2008	11
	GCA_000416885.1_ASM41688v1_genomic	13451	24448	10998	Inactive	0.03	N/A	9
	GCA_000416885.1_ASM41688v1_genomic	18457	30407	11951	Inactive	0.08	Salmonella phage SJ46	12
y	GCA_000452645.2_CC1629_092313_2.0_genomic	255	35329	35075	Active	0.92	Pseudomonas phage phiPSA1	47	CC1629, y	34.6Kb	intact(130)	tail,head,capsid,portal,terminase,integrase	GCA_000452645.2_CC1629_092313_2.0_genomic:1-34675	0	49	34	15	1	0	yes	19	PHAGE_Pseudo_phiPSA1_NC_024365(10),PHAGE_Pseudo_F10_NC_007805(5),PHAGE_Pseudo_PAJU2_NC_011373(3),PHAGE_Entero_CAjan_NC_028776(3),PHAGE_Entero_BP_4795_NC_004813(3),PHAGE_Marino_P12026_NC_018269(3),PHAGE_Entero_mEp235_NC_019708(3),PHAGE_Xantho_phiL7_NC_012742(2),PHAGE_Escher_slur01_NC_028831(2),PHAGE_Xantho_Xp10_NC_004902(2),PHAGE_Paraco_Shpa_NC_041868(2),PHAGE_Burkho_Bcep22_NC_005262(2),PHAGE_Burk…	10	0.204	0.5794
										16.2Kb	incomplete(30)	integrase,tail	GCA_000452765.2_CC1513_092313_2.0_genomic:150-16380	0	32	18	14	1	0	yes	13	PHAGE_Pseudo_phiPSA1_NC_024365(4),PHAGE_Pseudo_MD8_NC_031091(4),PHAGE_Pseudo_phi2_NC_030931(3),PHAGE_Pseudo_PAJU2_NC_011373(2),PHAGE_Pseudo_vB_PaeP_Tr60_Ab31_NC_023575(2),PHAGE_Vibrio_VvAW1_NC_020488(2),PHAGE_Entero_cdtI_NC_009514(1),PHAGE_Escher_Lys12581Vzw_NC_049917(1),PHAGE_Pseudo_F10_NC_007805(1),PHAGE_Burkho_phiE125_NC_003309(1),PHAGE_Escher_TL_2011c_NC_019442(1),PHAGE_Bordet_vB_BbrM_PHB04_N…	4	0.125	0.5744
	GCA_000658965.1_ASM65896v1_genomic	9521	52300	42780	Inactive	0.21	Salmonella phage SJ46	35		10.5Kb	incomplete(40)	transposase,head	GCA_000658965.1_ASM65896v1_genomic:22818-33324	0	10	7	3	1	0	no	5	PHAGE_Salmon_vB_SosS_Oslo_NC_018279(2),PHAGE_Paenib_Tripp_NC_028930(2),PHAGE_Cronob_ENT39118_NC_019934(2),PHAGE_Pseudo_JBD18_NC_027986(1),PHAGE_Entero_fiAA91_ss_NC_022750(1),PHAGE_Pseudo_C5a_NC_047790(1),PHAGE_Klebsi_phiKO2_NC_005857(1),PHAGE_Escher_503458_NC_049341(1),PHAGE_Escher_500465_1_NC_049342(1),PHAGE_Bacill_SPbeta_NC_001884(1),PHAGE_Pseudo_MP1412_NC_018282(1),PHAGE_Bacill_G_NC_023719(1),…	3	0.2	0.3986
	GCA_000658965.1_ASM65896v1_genomic	27850	67272	39423	Inactive	0.39	Salmonella phage SJ46	35
	GCA_000658965.1_ASM65896v1_genomic	51663	67796	16134	Inactive	0.1	Aeromonas phage phiAS7	13
	GCA_000658965.1_ASM65896v1_genomic	59015	80986	21972	Inactive	0.09	Mycobacterium phage Island3	21
	GCA_000658965.1_ASM65896v1_genomic	71944	94317	22374	Inactive	0.01	Mycobacterium phage Island3	18
	GCA_000934645.1_ASM93464v1_genomic	2724	30178	27455	Inactive	0.03	N/A	27
	GCA_000934645.1_ASM93464v1_genomic	32821	45840	13020	Inactive	0.19	Pseudomonas phage phiAH14a	16
	GCA_000934645.1_ASM93464v1_genomic	26796	65241	38446	Inactive	0.27	Pseudomonas phage phiAH14a	40
	GCA_000934645.1_ASM93464v1_genomic	66107	83699	17593	Inactive	0.01	Escherichia phage phAPEC8	15
	GCA_000972175.1_CLC6_0_3_genomic	736	15381	14646	Inactive	0.03	Aureococcus anophagefferens virus	17		9.9Kb	incomplete(50)	transposase,tail	GCA_000972175.1_CLC6_0_3_genomic:71171-81083	0	16	9	7	1	0	no	6	PHAGE_Xantho_XcP1_NC_048147(1),PHAGE_Bacill_vB_BtS_BMBtp14_NC_048640(1),PHAGE_Klebsi_ST437_OXA245phi4.1_NC_049448(1),PHAGE_Mycoba_Jobu08_NC_021535(1),PHAGE_Entero_DE3_NC_042057(1),PHAGE_Paenib_Leyra_NC_048692(1),PHAGE_Mycoba_CRB1_NC_023606(1),PHAGE_Burkho_phi1026b_NC_005284(1)	3	0.0625	0.5671
	GCA_000972175.1_CLC6_0_3_genomic	53853	85839	31987	Inactive	0.05	Bacillus phage vB_BtS_BMBtp14	42
	GCA_001006445.1_PSl_v01_genomic	13148	25588	12441	Inactive	0.01	N/A	10
	GCA_001006445.1_PSl_v01_genomic	10977	48368	37392	Inactive	0.01	Pseudomonas phage Noxifer	39
	GCA_001006445.1_PSl_v01_genomic	55423	75722	20300	Inactive	0.05	Escherichia phage phAPEC8	21
	GCA_001006445.1_PSl_v01_genomic	66082	83673	17592	Inactive	0.01	Escherichia phage phAPEC8	15
	GCA_001006455.1_PSt_v01_genomic	561	18686	18126	Inactive	0.02	N/A	18
	GCA_001006455.1_PSt_v01_genomic	32836	45841	13006	Inactive	0.16	Pseudomonas phage phiAH14a	15
	GCA_001006455.1_PSt_v01_genomic	26810	65326	38517	Inactive	0.25	Pseudomonas phage phiAH14a	39
	GCA_001006455.1_PSt_v01_genomic	41345	74237	32893	Inactive	0.1	Pseudomonas phage phi3	29
	GCA_001006455.1_PSt_v01_genomic	66193	83786	17594	Inactive	0.01	Escherichia phage phAPEC8	14
y	GCA_001293575.1_PmaYM7930_genomic	351	56033	55683	Inactive	0.13	Pseudomonas phage phi3	70		38.8Kb	questionable(87)	capsid,lysin,integrase	GCA_001293575.1_PmaYM7930_genomic:13715-52571	0	51	39	12	1	0	yes	14	PHAGE_Pseudo_phi3_NC_030940(21),PHAGE_Aeromo_phiO18P_NC_009542(9),PHAGE_Haemop_HP2_NC_003315(7),PHAGE_Vibrio_Valm_yong1_NC_049477(7),PHAGE_Salini_SMHB1_NC_047775(7),PHAGE_Pseudo_Dobby_NC_048109(6),PHAGE_Pseudo_C5a_NC_047790(5),PHAGE_Cronob_ESSI_2_NC_047854(5),PHAGE_Haemop_HP1_NC_001697(5),PHAGE_Vibrio_1.202.O._10N.222.45.E8_NC_048066(5),PHAGE_Vibrio_PV94_NC_027368(4),PHAGE_Pseudo_phiCTX_NC_003278…	23	0.4117	0.5764
	GCA_001293985.1_PmyAZ84488_genomic	9804	41945	32142	Inactive	0.02	Gordonia phage ShayRa	29
	GCA_001293985.1_PmyAZ84488_genomic	29055	39634	10580	Inactive	0.1	N/A	10
y	GCA_001293985.1_PmyAZ84488_genomic	39269	51817	12549	Inactive	0.15	Pseudomonas phage VW-6S	17		17.2Kb	incomplete(40)	integrase,terminase,lysis	GCA_001293985.1_PmyAZ84488_genomic:36645-53874	1	29	11	18	1	0	yes	10	PHAGE_Pseudo_PAJU2_NC_011373(3),PHAGE_Burkho_phi1026b_NC_005284(2),PHAGE_Bacill_SPbeta_NC_001884(2),PHAGE_Psychr_Psymv2_NC_023734(2),PHAGE_Burkho_phi6442_NC_009235(2),PHAGE_Burkho_phiE125_NC_003309(2),PHAGE_Pseudo_C11_NC_028652(1),PHAGE_Bacill_vB_BtS_BMBtp14_NC_048640(1),PHAGE_Phage_Gifsy_1_NC_010392(1),PHAGE_Salmon_Fels_1_NC_010391(1),PHAGE_Pseudo_PAK_P1_NC_015294(1),PHAGE_Pseudo_PaBG_NC_022096(…	2	0.1034	0.5689
	GCA_001294025.1_Pph1302A_genomic	2237	24123	21887	Inactive	0.06	Salmonella phage SJ46	20
	GCA_001294025.1_Pph1302A_genomic	18800	35332	16533	Inactive	0.4	N/A	13
	GCA_001294115.1_PseHC_1_genomic	1967	12933	10967	Inactive	0.16	N/A	6
	GCA_001400395.1_PhiICMP9623_genomic	1346	28363	27018	Inactive	0.04	N/A	27
	GCA_001400395.1_PhiICMP9623_genomic	31003	44022	13020	Inactive	0.21	Pseudomonas phage phiAH14a	16
y	GCA_001400395.1_PhiICMP9623_genomic	25418	61694	36277	Inactive	0.31	Pseudomonas phage phi3	38		10.3Kb	incomplete(40)	tail,lysin,integrase	GCA_001400395.1_PhiICMP9623_genomic:42225-52588	1	11	7	4	1	0	yes	6	PHAGE_Pseudo_phi3_NC_030940(2),PHAGE_Vibrio_PV94_NC_027368(2),PHAGE_Salmon_vB_SosS_Oslo_NC_018279(2),PHAGE_Pseudo_C5a_NC_047790(2),PHAGE_Cronob_ENT39118_NC_019934(2),PHAGE_Vibrio_1.202.O._10N.222.45.E8_NC_048066(1),PHAGE_Aeromo_phiO18P_NC_009542(1),PHAGE_Haemop_HP2_NC_003315(1),PHAGE_Pseudo_Dobby_NC_048109(1),PHAGE_Stenot_Smp131_NC_023588(1),PHAGE_Cronob_ESSI_2_NC_047854(1),PHAGE_Vibrio_Valm_yong…	2	0.1818	0.5397
	GCA_001400395.1_PhiICMP9623_genomic	66836	84242	17407	Inactive	0.01	Acinetobacter phage vB_AbaM_ME3	16
y										7.5Kb	incomplete(40)	tail,lysin,integrase	GCA_001400875.1_PmeICMP5711_genomic:2795-10311	1	16	7	9	1	0	no	6	PHAGE_Cronob_ENT39118_NC_019934(2),PHAGE_Pseudo_C5a_NC_047790(2),PHAGE_Pseudo_phi3_NC_030940(2),PHAGE_Salmon_vB_SosS_Oslo_NC_018279(2),PHAGE_Vibrio_PV94_NC_027368(2),PHAGE_Salini_SMHB1_NC_047775(1),PHAGE_Pectob_ZF40_NC_019522(1),PHAGE_Pasteu_F108_NC_008193(1),PHAGE_Altero_vB_AcoS_R7M_NC_048878(1),PHAGE_Stenot_Smp131_NC_023588(1),PHAGE_Cronob_ESSI_2_NC_047854(1),PHAGE_Vibrio_Valm_yong1_NC_049477(1…	2	0.125	0.5559
	GCA_001401095.1_PtaICMP2835_genomic	3288	30177	26890	Inactive	0.03	N/A	27
	GCA_001401095.1_PtaICMP2835_genomic	32820	45839	13020	Inactive	0.19	Pseudomonas phage phiAH14a	16
	GCA_001401095.1_PtaICMP2835_genomic	24952	49114	24163	Inactive	0.08	Pseudomonas phage phiAH14a	22
	GCA_001467225.1_ASM146722v1_genomic	2457	17058	14602	Inactive	0.24	Pseudomonas phage DVM-2008	11
	GCA_001497595.1_ASM149759v1_genomic	37168	51770	14603	Inactive	0.23	Pseudomonas phage DVM-2008	11
	GCA_001535735.1_ASM153573v1_genomic	4779	24995	20217	Inactive	0.23	Pseudomonas phage phiPSA1	25		8Kb	incomplete(30)	tail	GCA_001535735.1_ASM153573v1_genomic:63309-71370	0	10	6	4	1	0	yes	5	PHAGE_Ralsto_RsoM1USA_NC_049432(2),PHAGE_Mannhe_vB_MhS_587AP2_NC_028743(2),PHAGE_Pseudo_F10_NC_007805(2),PHAGE_Pseudo_JBD25_NC_027992(1),PHAGE_Mannhe_vB_MhS_1152AP2_NC_028956(1),PHAGE_Pseudo_B3_NC_006548(1),PHAGE_Pseudo_phiPSA1_NC_024365(1),PHAGE_Burkho_AH2_NC_018283(1),PHAGE_Pseudo_vB_PaeS_PM105_NC_028667(1),PHAGE_Entero_mEp213_NC_019720(1),PHAGE_Burkho_phi1026b_NC_005284(1),PHAGE_Pseudo_PaBG_NC…	2	0.2	0.5476
y	GCA_001535735.1_ASM153573v1_genomic	20282	71517	51236	Active	0.89	Pseudomonas phage phiPSA1	72	PsmR1-2341	42.8Kb	intact(150)	tail,head,capsid,protease,portal,terminase,lysis,integrase	GCA_001535735.1_ASM153573v1_genomic:20556-63415	0	68	45	23	1	0	yes	23	PHAGE_Pseudo_PMG1_NC_016765(10),PHAGE_Entero_mEp235_NC_019708(8),PHAGE_Pseudo_phiPSA1_NC_024365(8),PHAGE_Pseudo_D3_NC_002484(8),PHAGE_Burkho_phi1026b_NC_005284(7),PHAGE_Pseudo_YMC11/02/R656_NC_028657(7),PHAGE_Entero_HK140_NC_019710(5),PHAGE_Entero_mEpX2_NC_019705(5),PHAGE_Burkho_phi6442_NC_009235(5),PHAGE_Pseudo_MD8_NC_031091(5),PHAGE_Entero_HK022_NC_002166(5),PHAGE_Pseudo_phi2_NC_030931(4),PHAGE…	10	0.147	0.5642
	GCA_001535805.1_ASM153580v1_genomic	3851	31253	27403	Inactive	0.02	N/A	26
	GCA_001535805.1_ASM153580v1_genomic	16200	26779	10580	Inactive	0.1	N/A	10
	GCA_001535805.1_ASM153580v1_genomic	26414	38962	12549	Inactive	0.15	Pseudomonas phage VW-6S	17		17.2Kb	incomplete(40)	integrase,terminase,lysis	GCA_001535805.1_ASM153580v1_genomic:23790-41019	1	24	11	13	1	0	yes	10	PHAGE_Pseudo_PAJU2_NC_011373(3),PHAGE_Burkho_phi6442_NC_009235(2),PHAGE_Burkho_phiE125_NC_003309(2),PHAGE_Psychr_Psymv2_NC_023734(2),PHAGE_Bacill_SPbeta_NC_001884(2),PHAGE_Burkho_phi1026b_NC_005284(2),PHAGE_Gordon_Bowser_NC_030930(1),PHAGE_Pseudo_Lu11_NC_017972(1),PHAGE_Pseudo_vB_PaeM_G1_NC_041968(1),PHAGE_Bacill_BMBtpLA_NC_028748(1),PHAGE_Pseudo_Zigelbrucke_NC_041904(1),PHAGE_Salmon_SEN34_NC_028…	2	0.125	0.5689
y	GCA_001538055.1_ASM153805v1_genomic	85	53558	53474	Ambiguous	0.67	Pseudomonas phage VW-6S	64		44.9Kb	intact(150)	tail,head,capsid,protease,terminase,lysis,integrase	GCA_001538055.1_ASM153805v1_genomic:479-45414	0	43	30	13	1	0	yes	16	PHAGE_Pseudo_PMG1_NC_016765(10),PHAGE_Pseudo_D3_NC_002484(9),PHAGE_Burkho_phi1026b_NC_005284(6),PHAGE_Entero_HK140_NC_019710(5),PHAGE_Entero_HK022_NC_002166(5),PHAGE_Entero_mEp235_NC_019708(5),PHAGE_Burkho_phi6442_NC_009235(4),PHAGE_Pseudo_YMC11/02/R656_NC_028657(3),PHAGE_Pseudo_PAJU2_NC_011373(3),PHAGE_Entero_mEpX2_NC_019705(3),PHAGE_Xantho_phiL7_NC_012742(3),PHAGE_Psychr_Psymv2_NC_023734(3),PHA…	10	0.2325	0.56
	GCA_001538055.1_ASM153805v1_genomic	58743	70990	12248	Inactive	0	N/A	10		24.1Kb	incomplete(30)	head,tail	GCA_001538055.1_ASM153805v1_genomic:21229-45358	0	18	10	8	1	0	yes	9	PHAGE_Pseudo_F10_NC_007805(3),PHAGE_Pseudo_MD8_NC_031091(2),PHAGE_Mannhe_vB_MhS_587AP2_NC_028743(2),PHAGE_Pseudo_YMC11/07/P54_PAE_BP_NC_030909(2),PHAGE_Vibrio_VvAW1_NC_020488(2),PHAGE_Ralsto_RsoM1USA_NC_049432(2),PHAGE_Pseudo_phiPSA1_NC_024365(1),PHAGE_Mannhe_vB_MhS_1152AP2_NC_028956(1),PHAGE_Pseudo_phi2_NC_030931(1),PHAGE_Xantho_CP2_NC_020205(1),PHAGE_Rhizob_vB_RleM_PPF1_NC_025427(1),PHAGE_Esche…	2	0.1666	0.555
	GCA_002024285.1_ASM202428v1_genomic	13116	28489	15374	Inactive	0	Moraxella phage Mcat6	5
	GCA_002024285.1_ASM202428v1_genomic	31263	60430	29168	Inactive	0.13	Salmonella phage SJ46	29
	GCA_002024285.1_ASM202428v1_genomic	45967	76197	30231	Inactive	0.27	Acidithiobacillus phage AcaML1	32
	GCA_002068135.1_ASM206813v1_genomic	3234	17291	14058	Inactive	0	N/A	12
y	GCA_002068135.1_ASM206813v1_genomic	42014	76891	34878	Inactive	0.1	Pseudomonas phage phi3	36
	GCA_002068135.1_ASM206813v1_genomic	68507	86098	17592	Inactive	0.01	Escherichia phage phAPEC8	15
	GCA_002318725.1_ASM231872v1_genomic	1863	21906	20044	Inactive	0.08	N/A	19
	GCA_002318725.1_ASM231872v1_genomic	31179	45117	13939	Inactive	0.2	Pseudomonas phage phiAH14b	15
	GCA_002318725.1_ASM231872v1_genomic	73741	87418	13678	Inactive	0.04	N/A	11
	GCA_002318725.1_ASM231872v1_genomic	70377	89111	18735	Inactive	0.01	Sphingobium phage Lacusarx	14
	GCA_002736925.1_ASM273692v1_genomic	4779	24995	20217	Inactive	0.23	Pseudomonas phage phiPSA1	25
y	GCA_002736925.1_ASM273692v1_genomic	20282	71517	51236	Active	0.89	Pseudomonas phage phiPSA1	72	PsmR1-NZIPFR-PS6	42.8Kb	intact(150)	tail,head,capsid,protease,portal,terminase,lysis,integrase	GCA_002736925.1_ASM273692v1_genomic:20556-63415	0	68	45	23	1	0	yes	23	PHAGE_Pseudo_PMG1_NC_016765(10),PHAGE_Entero_mEp235_NC_019708(8),PHAGE_Pseudo_D3_NC_002484(8),PHAGE_Pseudo_phiPSA1_NC_024365(8),PHAGE_Burkho_phi1026b_NC_005284(7),PHAGE_Pseudo_YMC11/02/R656_NC_028657(7),PHAGE_Entero_mEpX2_NC_019705(5),PHAGE_Entero_HK140_NC_019710(5),PHAGE_Burkho_phi6442_NC_009235(5),PHAGE_Pseudo_MD8_NC_031091(5),PHAGE_Entero_HK022_NC_002166(5),PHAGE_Pseudo_phi2_NC_030931(4),PHAGE…	10	0.147	0.5642
	GCA_002905685.2_ASM290568v2_genomic	4778	24994	20217	Inactive	0.26	Pseudomonas phage phiPSA1	26		8Kb	incomplete(30)	tail	GCA_002736925.1_ASM273692v1_genomic:63309-71370	0	10	6	4	1	0	yes	5	PHAGE_Ralsto_RsoM1USA_NC_049432(2),PHAGE_Mannhe_vB_MhS_587AP2_NC_028743(2),PHAGE_Pseudo_F10_NC_007805(2),PHAGE_Pseudo_B3_NC_006548(1),PHAGE_Mannhe_vB_MhS_1152AP2_NC_028956(1),PHAGE_Pseudo_JBD25_NC_027992(1),PHAGE_Pseudo_phiPSA1_NC_024365(1),PHAGE_Burkho_AH2_NC_018283(1),PHAGE_Pseudo_vB_PaeS_PM105_NC_028667(1),PHAGE_Entero_mEp213_NC_019720(1),PHAGE_Burkho_phi1026b_NC_005284(1),PHAGE_Pseudo_PaBG_NC…	2	0.2	0.5475
y	GCA_002905685.2_ASM290568v2_genomic	20282	71515	51234	Active	0.9	Pseudomonas phage phiPSA1	74	Psm R1-5244	42.8Kb	intact(150)	tail,head,capsid,protease,portal,terminase,lysis,integrase	GCA_002905685.2_ASM290568v2_genomic:20556-63413	0	69	46	23	1	0	yes	23	PHAGE_Pseudo_PMG1_NC_016765(10),PHAGE_Entero_mEp235_NC_019708(8),PHAGE_Pseudo_phiPSA1_NC_024365(8),PHAGE_Pseudo_D3_NC_002484(8),PHAGE_Burkho_phi1026b_NC_005284(7),PHAGE_Pseudo_YMC11/02/R656_NC_028657(7),PHAGE_Entero_HK140_NC_019710(5),PHAGE_Entero_mEpX2_NC_019705(5),PHAGE_Pseudo_MD8_NC_031091(5),PHAGE_Burkho_phi6442_NC_009235(5),PHAGE_Entero_HK022_NC_002166(5),PHAGE_Pseudo_phi2_NC_030931(4),PHAGE…	10	0.1449	0.5642
	GCA_002905755.1_ASM290575v1_genomic	4791	24995	20205	Inactive	0.23	Pseudomonas phage phiPSA1	25		8Kb	incomplete(30)	tail	GCA_002905685.2_ASM290568v2_genomic:63307-71368	0	10	6	4	1	0	yes	5	PHAGE_Mannhe_vB_MhS_587AP2_NC_028743(2),PHAGE_Ralsto_RsoM1USA_NC_049432(2),PHAGE_Pseudo_F10_NC_007805(2),PHAGE_Entero_ES18_NC_006949(1),PHAGE_Aeromo_phiA8_29_NC_048660(1),PHAGE_Pseudo_JBD44_NC_030929(1),PHAGE_Nitrin_1M3_16_NC_024217(1),PHAGE_Burkho_phiE125_NC_003309(1),PHAGE_Pseudo_YMC11/07/P54_PAE_BP_NC_030909(1),PHAGE_Xylell_Xfas53_NC_013599(1),PHAGE_Pseudo_JBD18_NC_027986(1),PHAGE_Burkho_AH2_N…	2	0.2	0.5476
y	GCA_002905755.1_ASM290575v1_genomic	8306	61753	53448	Ambiguous	0.73	Pseudomonas phage phiPSA1	73	Psm R1-9657	40.2Kb	intact(150)	tail,head,capsid,protease,portal,terminase,lysis,integrase	GCA_002905755.1_ASM290575v1_genomic:20568-60771	0	63	43	20	1	0	yes	22	PHAGE_Pseudo_PMG1_NC_016765(10),PHAGE_Pseudo_D3_NC_002484(8),PHAGE_Pseudo_phiPSA1_NC_024365(8),PHAGE_Pseudo_YMC11/02/R656_NC_028657(7),PHAGE_Burkho_phi1026b_NC_005284(7),PHAGE_Entero_mEp235_NC_019708(7),PHAGE_Entero_HK022_NC_002166(6),PHAGE_Entero_mEpX2_NC_019705(5),PHAGE_Pseudo_MD8_NC_031091(5),PHAGE_Burkho_phi6442_NC_009235(5),PHAGE_Entero_HK140_NC_019710(4),PHAGE_Pseudo_phi2_NC_030931(4),PHAGE…	10	0.1587	0.5659
	GCA_002905795.2_ASM290579v2_genomic	2012	15847	13836	Inactive	0.17	Pseudomonas phage phiAH14b	19
	GCA_002905795.2_ASM290579v2_genomic	7302	21705	14404	Inactive	0.19	Pseudomonas phage phi3	18
y	GCA_002905795.2_ASM290579v2_genomic	15853	53026	37174	Inactive	0.44	Pseudomonas phage phi3	50	Psm R2-leaf	37.1Kb	questionable(83)	lysin,transposase,integrase	GCA_002905795.2_ASM290579v2_genomic:15853-52977	0	43	31	12	1	0	yes	8	PHAGE_Pseudo_phi3_NC_030940(20),PHAGE_Aeromo_phiO18P_NC_009542(10),PHAGE_Salini_SMHB1_NC_047775(8),PHAGE_Vibrio_Valm_yong1_NC_049477(8),PHAGE_Cronob_ESSI_2_NC_047854(6),PHAGE_Pseudo_Dobby_NC_048109(6),PHAGE_Haemop_HP2_NC_003315(6),PHAGE_Pseudo_C5a_NC_047790(5),PHAGE_Vibrio_PV94_NC_027368(5),PHAGE_Vibrio_K139_NC_003313(4),PHAGE_Vibrio_1.202.O._10N.222.45.E8_NC_048066(4),PHAGE_Pseudo_phiCTX_NC_0032…	21	0.4651	0.574
	GCA_002905795.2_ASM290579v2_genomic	83213	100750	17538	Inactive	0.01	Escherichia phage phAPEC8	13
	GCA_002905815.2_ASM290581v2_genomic	966	31559	30594	Inactive	0.03	Bacillus phage vB_BtS_BMBtp14	28
	GCA_002905815.2_ASM290581v2_genomic	32124	46355	14232	Inactive	0.09	Pseudomonas phage phiAH14b	14
	GCA_002905815.2_ASM290581v2_genomic	68753	95678	26926	Inactive	0.03	Escherichia phage phAPEC8	21
	GCA_002905815.2_ASM290581v2_genomic	75757	98077	22321	Inactive	0.09	Sphingobium phage Lacusarx	19
	GCA_002905815.2_ASM290581v2_genomic	79135	100623	21489	Inactive	0.1	N/A	17
	GCA_002905835.1_ASM290583v1_genomic	2946	22855	19910	Inactive	0.07	N/A	18
	GCA_002905835.1_ASM290583v1_genomic	32127	46355	14229	Inactive	0.11	Pseudomonas phage phiAH14b	15
	GCA_002905835.1_ASM290583v1_genomic	41832	76946	35115	Inactive	0.13	Pseudomonas phage PaBG	34	Pss9644
	GCA_002905875.2_ASM290587v2_genomic	4778	24994	20217	Inactive	0.23	Pseudomonas phage phiPSA1	25
y	GCA_002905875.2_ASM290587v2_genomic	20281	72713	52433	Active	0.89	Pseudomonas phage VW-6S	75	Psm R1-5300	52.3Kb	intact(150)	tail,head,capsid,protease,portal,terminase,lysis,integrase,transposase	GCA_002905875.2_ASM290587v2_genomic:20321-72647	0	70	46	24	1	0	yes	24	PHAGE_Pseudo_PMG1_NC_016765(10),PHAGE_Pseudo_phiPSA1_NC_024365(8),PHAGE_Pseudo_D3_NC_002484(8),PHAGE_Pseudo_YMC11/02/R656_NC_028657(7),PHAGE_Burkho_phi1026b_NC_005284(7),PHAGE_Entero_mEp235_NC_019708(7),PHAGE_Entero_HK022_NC_002166(6),PHAGE_Pseudo_MD8_NC_031091(5),PHAGE_Burkho_phi6442_NC_009235(5),PHAGE_Entero_mEpX2_NC_019705(5),PHAGE_Pseudo_PAJU2_NC_011373(4),PHAGE_Entero_HK140_NC_019710(4),PHAG…	10	0.1428	0.5612
	GCA_002905875.2_ASM290587v2_genomic	80445	91818	11374	Inactive	0.04	N/A	16		8Kb	incomplete(30)	tail	GCA_002905875.2_ASM290587v2_genomic:64505-72566	0	10	6	4	1	0	yes	5	PHAGE_Pseudo_F10_NC_007805(2),PHAGE_Mannhe_vB_MhS_587AP2_NC_028743(2),PHAGE_Ralsto_RsoM1USA_NC_049432(2),PHAGE_Pseudo_YMC11/07/P54_PAE_BP_NC_030909(1),PHAGE_Burkho_phiE125_NC_003309(1),PHAGE_Xylell_Xfas53_NC_013599(1),PHAGE_Pseudo_JBD18_NC_027986(1),PHAGE_Entero_ES18_NC_006949(1),PHAGE_Nitrin_1M3_16_NC_024217(1),PHAGE_Aeromo_phiA8_29_NC_048660(1),PHAGE_Pseudo_JBD44_NC_030929(1),PHAGE_Burkho_BcepN…	2	0.2	0.5479
	GCA_002906015.1_ASM290601v1_genomic	4852	23136	18285	Inactive	0.07	N/A	16
	GCA_002906015.1_ASM290601v1_genomic	32409	46355	13947	Inactive	0.18	Pseudomonas phage phiAH14b	15
	GCA_002906015.1_ASM290601v1_genomic	60927	81327	20401	Inactive	0.01	Escherichia phage phAPEC8	17
	GCA_002906015.1_ASM290601v1_genomic	74915	88573	13659	Inactive	0.03	Arthrobacter phage Abidatro	10
	GCA_002916275.1_5275_genomic	4846	23130	18285	Inactive	0.07	N/A	16
	GCA_002916275.1_5275_genomic	32403	46356	13954	Inactive	0.17	Pseudomonas phage phiAH14b	15
	GCA_002916275.1_5275_genomic	76714	89751	13038	Inactive	0.02	Acinetobacter phage vB_AbaM_ME3	10
	GCA_002916275.1_5275_genomic	76941	90616	13676	Inactive	0.02	Acinetobacter phage vB_AbaM_ME3	10
	GCA_002917155.1_pss2676_genomic	3269	17505	14237	Inactive	0.13	Pseudomonas phage phiAH14b	15
y	GCA_002917155.1_pss2676_genomic	17511	52845	35335	Inactive	0.39	Pseudomonas phage phi3	44	Pss2676c	33.8Kb	questionable(79)	lysin,integrase	GCA_002917155.1_pss2676_genomic:18911-52750	0	35	28	7	1	0	yes	9	PHAGE_Pseudo_phi3_NC_030940(19),PHAGE_Aeromo_phiO18P_NC_009542(10),PHAGE_Salini_SMHB1_NC_047775(8),PHAGE_Haemop_HP2_NC_003315(6),PHAGE_Vibrio_Valm_yong1_NC_049477(6),PHAGE_Vibrio_PV94_NC_027368(5),PHAGE_Vibrio_K139_NC_003313(5),PHAGE_Vibrio_1.202.O._10N.222.45.E8_NC_048066(5),PHAGE_Cronob_ESSI_2_NC_047854(5),PHAGE_Pseudo_C5a_NC_047790(5),PHAGE_Haemop_HP1_NC_001697(4),PHAGE_Pseudo_Dobby_NC_048109(…	19	0.5428	0.5841
	GCA_002917155.1_pss2676_genomic	68055	92477	24423	Inactive	0.01	Escherichia phage phAPEC8	24		20Kb	incomplete(30)	integrase,tail	GCA_002917155.1_pss2676_genomic:54407-74451	0	8	6	2	1	0	yes	5	PHAGE_Gordon_Ranch_NC_048813(1),PHAGE_Burkho_phi1026b_NC_005284(1),PHAGE_Vibrio_K139_NC_003313(1),PHAGE_Haemop_HP1_NC_001697(1),PHAGE_Gordon_Yikes_NC_048826(1),PHAGE_Klebsi_ST437_OXA245phi4.1_NC_049448(1),PHAGE_Pasteu_F108_NC_008193(1),PHAGE_Xantho_Carpasina_NC_047962(1),PHAGE_Stenot_Smp131_NC_023588(1),PHAGE_Gordon_Sadboi_NC_048815(1),PHAGE_Pseudo_phi3_NC_030940(1),PHAGE_Vibrio_8_NC_022747(1),PH…	2	0.125	0.5838
	GCA_002917155.1_pss2676_genomic	75619	99548	23930	Inactive	0.17	Sphingobium phage Lacusarx	24
	GCA_002917195.1_pss2675_genomic	28221	55139	26919	Inactive	0.04	Escherichia phage phAPEC8	22		8.1Kb	incomplete(10)	NA	GCA_002917195.1_pss2675_genomic:3-8189	0	12	6	6	1	0	yes	3	PHAGE_Pseudo_Dobby_NC_048109(4),PHAGE_Stenot_Smp131_NC_023588(2),PHAGE_Pseudo_phi3_NC_030940(2),PHAGE_Salmon_118970_sal3_NC_031940(2),PHAGE_Aeromo_phiO18P_NC_009542(2),PHAGE_Pseudo_phiCTX_NC_003278(2),PHAGE_Burkho_KS10_NC_011216(1),PHAGE_Entero_mEp390_NC_019721(1),PHAGE_Burkho_KS5_NC_015265(1),PHAGE_Cronob_ESSI_2_NC_047854(1),PHAGE_Vibrio_8_NC_022747(1),PHAGE_Vibrio_PV94_NC_027368(1),PHAGE_Vibrio…	4	0.3333	0.5591
	GCA_002917195.1_pss2675_genomic	28928	46141	17214	Inactive	0.01	Escherichia phage phAPEC8	13		17.9Kb	incomplete(30)	integrase,tail	GCA_002917195.1_pss2675_genomic:12454-30422	0	8	6	2	1	0	yes	5	PHAGE_Vibrio_8_NC_022747(1),PHAGE_Gordon_Sadboi_NC_048815(1),PHAGE_Pseudo_phi3_NC_030940(1),PHAGE_Xantho_XcP1_NC_048147(1),PHAGE_Pseudo_Dobby_NC_048109(1),PHAGE_Coryne_Juicebox_NC_048070(1),PHAGE_Aeromo_phiO18P_NC_009542(1),PHAGE_Haemop_HP2_NC_003315(1),PHAGE_Stenot_Smp131_NC_023588(1),PHAGE_Xantho_Carpasina_NC_047962(1),PHAGE_Klebsi_ST437_OXA245phi4.1_NC_049448(1),PHAGE_Pasteu_F108_NC_008193(1),…	2	0.125	0.5715
y	GCA_002917195.1_pss2675_genomic	40751	56464	15714	Inactive	0.29	Acinetobacter phage vB_AbaM_ME3	14
	GCA_003201385.1_ASM320138v1_genomic	2964	23013	20050	Inactive	0.07	N/A	18
	GCA_003201385.1_ASM320138v1_genomic	32285	46366	14082	Inactive	0.2	Pseudomonas phage phiAH14b	15
	GCA_003201385.1_ASM320138v1_genomic	61003	81404	20402	Inactive	0.01	Escherichia phage phAPEC8	17
	GCA_003201385.1_ASM320138v1_genomic	74991	88650	13660	Inactive	0.04	Acinetobacter phage vB_AbaM_ME3	11
	GCA_900074915.1_PCPL58T_genomic	307	10403	10097	Inactive	0.13	Rhodococcus phage ReqiDocB7	11
	GCA_900074915.1_PCPL58T_genomic	15921	28951	13031	Inactive	0.19	Pseudomonas phage phiAH14a	16
y	GCA_900074915.1_PCPL58T_genomic	35414	71267	35854	Inactive	0.1	Pseudomonas phage phi3	37	Ps cerasi	18.2Kb	incomplete(30)	lysin,transposase	GCA_900074915.1_PCPL58T_genomic:30460-48743	0	26	20	6	1	0	no	7	PHAGE_Pseudo_phi3_NC_030940(12),PHAGE_Aeromo_phiO18P_NC_009542(6),PHAGE_Salini_SMHB1_NC_047775(6),PHAGE_Haemop_HP2_NC_003315(5),PHAGE_Haemop_HP1_NC_001697(5),PHAGE_Vibrio_PV94_NC_027368(4),PHAGE_Cronob_ESSI_2_NC_047854(4),PHAGE_Vibrio_K139_NC_003313(4),PHAGE_Pseudo_Dobby_NC_048109(3),PHAGE_Vibrio_1.202.O._10N.222.45.E8_NC_048066(3),PHAGE_Vibrio_Valm_yong1_NC_049477(2),PHAGE_Pseudo_phiCTX_NC_00327…	12	0.4615	0.5797
	GCA_900074915.1_PCPL58T_genomic	41337	80888	39552	Inactive	0.05	Pseudomonas phage phi3	42	Ps cerasi
	GCA_900074915.1_PCPL58T_genomic	63092	84178	21087	Inactive	0.02	Mycobacterium phage Rey	22
	GCA_900074915.1_PCPL58T_genomic	71208	88780	17573	Inactive	0	Mycobacterium phage Rey	18
	GCA_900099665.1_IMG-taxon_2687453723_annotated_assembly_genomic	14738	40453	25716	Inactive	0.03	Salmonella phage SJ46	26
	GCA_900099665.1_IMG-taxon_2687453723_annotated_assembly_genomic	41274	63840	22567	Ambiguous	0.56	Aeromonas phage phiAS7	20	BS3767
	GCA_900099665.1_IMG-taxon_2687453723_annotated_assembly_genomic	43928	68275	24348	Inactive	0.19	Aeromonas phage phiAS7	20	BS3767
	GCA_900099665.1_IMG-taxon_2687453723_annotated_assembly_genomic	88104	100723	12620	Ambiguous	0.71	N/A	17
	GCA_900114665.1_IMG-taxon_2687453748_annotated_assembly_genomic	4774	21051	16278	Inactive	0.01	Mycobacterium phage Validus	16
	GCA_900114665.1_IMG-taxon_2687453748_annotated_assembly_genomic	3968	76871	72904	Inactive	0.04	Pseudomonas phage phiPSA1	86	BS2732
	GCA_900235815.1_CFBP3840_genomic	4779	24995	20217	Inactive	0.23	Pseudomonas phage phiPSA1	25		8Kb	incomplete(30)	tail	GCA_900235815.1_CFBP3840_genomic:65357-73418	0	10	6	4	1	0	yes	5	PHAGE_Pseudo_F10_NC_007805(2),PHAGE_Ralsto_RsoM1USA_NC_049432(2),PHAGE_Mannhe_vB_MhS_587AP2_NC_028743(2),PHAGE_Pseudo_YMC11/07/P54_PAE_BP_NC_030909(1),PHAGE_Burkho_phiE125_NC_003309(1),PHAGE_Xylell_Xfas53_NC_013599(1),PHAGE_Pseudo_JBD18_NC_027986(1),PHAGE_Entero_ES18_NC_006949(1),PHAGE_Nitrin_1M3_16_NC_024217(1),PHAGE_Pseudo_JBD44_NC_030929(1),PHAGE_Aeromo_phiA8_29_NC_048660(1),PHAGE_Burkho_BcepN…	2	0.2	0.5476
y	GCA_900235815.1_CFBP3840_genomic	20282	73565	53284	Active	0.87	Pseudomonas phage phiPSA1	74	PsmR1-CFBP3840	44.9Kb	intact(150)	tail,head,capsid,protease,portal,terminase,lysis,transposase,integrase	GCA_900235815.1_CFBP3840_genomic:20556-65463	0	70	47	23	1	0	yes	24	PHAGE_Pseudo_PMG1_NC_016765(10),PHAGE_Pseudo_phiPSA1_NC_024365(8),PHAGE_Pseudo_D3_NC_002484(8),PHAGE_Entero_mEp235_NC_019708(8),PHAGE_Pseudo_YMC11/02/R656_NC_028657(7),PHAGE_Burkho_phi1026b_NC_005284(7),PHAGE_Entero_HK022_NC_002166(5),PHAGE_Burkho_phi6442_NC_009235(5),PHAGE_Pseudo_MD8_NC_031091(5),PHAGE_Entero_HK140_NC_019710(5),PHAGE_Entero_mEpX2_NC_019705(5),PHAGE_Pseudo_PAJU2_NC_011373(4),PHAG…	10	0.1428	0.5636
	GCA_900235825.1_CFBP4215_genomic	54659	88372	33714	Inactive	0.05	Bacillus phage vB_BtS_BMBtp14	43		11.2Kb	questionable(70)	transposase,tail	GCA_900235825.1_CFBP4215_genomic:72411-83616	0	17	10	7	1	0	no	8	PHAGE_Shigel_SfII_NC_021857(1),PHAGE_Mycoba_Jobu08_NC_021535(1),PHAGE_Mycoba_Bxz2_NC_004682(1),PHAGE_Klebsi_ST437_OXA245phi4.1_NC_049448(1),PHAGE_Shigel_Sf6_NC_005344(1),PHAGE_Bacill_vB_BtS_BMBtp14_NC_048640(1),PHAGE_Xantho_XcP1_NC_048147(1),PHAGE_Burkho_phi1026b_NC_005284(1),PHAGE_Mycoba_CRB1_NC_023606(1),PHAGE_Entero_DE3_NC_042057(1),PHAGE_Paenib_Leyra_NC_048692(1)	3	0.0588	0.567
	GCA_900235835.1_CFBP3846_genomic	45762	69989	24228	Inactive	0.42	Burkholderia phage KS5	27	Psavii-CFBP3846	13.7Kb	intact(100)	transposase	GCA_900235835.1_CFBP3846_genomic:45848-59564	0	19	12	7	1	0	no	9	PHAGE_Paenib_Tripp_NC_028930(3),PHAGE_Escher_RCS47_NC_042128(2),PHAGE_Escher_520873_NC_049344(2),PHAGE_Escher_500465_1_NC_049342(2),PHAGE_Escher_503458_NC_049341(2),PHAGE_Entero_fiAA91_ss_NC_022750(2),PHAGE_Ralsto_RSY1_NC_025115(1),PHAGE_Klebsi_ST16_OXA48phi5.4_NC_049450(1),PHAGE_Rhodoc_Sleepyhead_NC_048782(1),PHAGE_Bacill_BMBtpLA_NC_028748(1),PHAGE_Leptos_LE1_NC_048892(1),PHAGE_Burkho_KS5_NC_015…	2	0.1578	0.5418
	GCA_900235835.1_CFBP3846_genomic	46638	99603	52966	Inactive	0.19	Salmonella phage SJ46	53	Psavii-CFBP3846
	GCA_900235835.1_CFBP3846_genomic	84520	100054	15535	Inactive	0.07	Salmonella phage SJ46	12
	GCA_900235865.1_CFBP2118_genomic	3247	23130	19884	Inactive	0.06	N/A	17
	GCA_900235865.1_CFBP2118_genomic	32403	46356	13954	Inactive	0.18	Pseudomonas phage phiAH14b	15
	GCA_900235865.1_CFBP2118_genomic	46400	59798	13399	Active	0.87	Ralstonia phage RSY1	16	PssCFBP2118
	GCA_900235865.1_CFBP2118_genomic	77351	90372	13022	Inactive	0.02	Acinetobacter phage vB_AbaM_ME3	10
	GCA_900235865.1_CFBP2118_genomic	77578	91237	13660	Inactive	0.02	Acinetobacter phage vB_AbaM_ME3	10
	GCA_900289095.1_CFBP3800chr_genomic	3184	17019	13836	Inactive	0.17	Pseudomonas phage phiAH14b	19
	GCA_900289095.1_CFBP3800chr_genomic	8474	22877	14404	Inactive	0.19	Pseudomonas phage phi3	18
y	GCA_900289095.1_CFBP3800chr_genomic	17025	55074	38050	Inactive	0.41	Pseudomonas phage phi3	51	PsmR2-3800	38Kb	questionable(83)	lysin,integrase	GCA_900289095.1_CFBP3800chr_genomic:17025-55025	0	41	30	11	1	0	yes	7	PHAGE_Pseudo_phi3_NC_030940(20),PHAGE_Aeromo_phiO18P_NC_009542(10),PHAGE_Salini_SMHB1_NC_047775(8),PHAGE_Vibrio_Valm_yong1_NC_049477(8),PHAGE_Pseudo_Dobby_NC_048109(6),PHAGE_Cronob_ESSI_2_NC_047854(6),PHAGE_Haemop_HP2_NC_003315(6),PHAGE_Pseudo_C5a_NC_047790(5),PHAGE_Vibrio_PV94_NC_027368(5),PHAGE_Vibrio_K139_NC_003313(4),PHAGE_Vibrio_1.202.O._10N.222.45.E8_NC_048066(4),PHAGE_Haemop_HP1_NC_001697(…	21	0.4878	0.5741
	GCA_900289125.1_CFBP2116_finsihed_replicons_genomic	4778	24994	20217	Inactive	0.23	Pseudomonas phage phiPSA1	25		8Kb	incomplete(30)	tail	GCA_900289125.1_CFBP2116_finsihed_replicons_genomic:63308-71369	0	10	6	4	1	0	yes	5	PHAGE_Mannhe_vB_MhS_587AP2_NC_028743(2),PHAGE_Ralsto_RsoM1USA_NC_049432(2),PHAGE_Pseudo_F10_NC_007805(2),PHAGE_Entero_mEp213_NC_019720(1),PHAGE_Pseudo_vB_PaeS_PM105_NC_028667(1),PHAGE_Pseudo_phiPSA1_NC_024365(1),PHAGE_Burkho_AH2_NC_018283(1),PHAGE_Pseudo_JBD25_NC_027992(1),PHAGE_Mannhe_vB_MhS_1152AP2_NC_028956(1),PHAGE_Pseudo_B3_NC_006548(1),PHAGE_Burkho_BcepNazgul_NC_005091(1),PHAGE_Burkho_phi10…	2	0.2	0.5476
y	GCA_900289125.1_CFBP2116_finsihed_replicons_genomic	20281	71516	51236	Active	0.89	Pseudomonas phage phiPSA1	72	PsmR1-CFBP2116	42.8Kb	intact(150)	tail,head,capsid,protease,portal,terminase,lysis,integrase	GCA_900289125.1_CFBP2116_finsihed_replicons_genomic:20555-63414	0	68	45	23	1	0	yes	23	PHAGE_Pseudo_PMG1_NC_016765(10),PHAGE_Pseudo_phiPSA1_NC_024365(8),PHAGE_Pseudo_D3_NC_002484(8),PHAGE_Entero_mEp235_NC_019708(8),PHAGE_Pseudo_YMC11/02/R656_NC_028657(7),PHAGE_Burkho_phi1026b_NC_005284(7),PHAGE_Entero_HK022_NC_002166(5),PHAGE_Burkho_phi6442_NC_009235(5),PHAGE_Pseudo_MD8_NC_031091(5),PHAGE_Entero_HK140_NC_019710(5),PHAGE_Entero_mEpX2_NC_019705(5),PHAGE_Pseudo_PAJU2_NC_011373(4),PHAG…	10	0.147	0.5642
